# Supplementary material for: Proteomic Characterization of Proliferation Inhibition of Well-Differentiated Laryngeal Squamous Cell Carcinoma Cells Under Below-Background Radiation in a Deep Underground Environment
Source: Front Public Health. 2020 Oct 30;8:584964. doi: 10.3389/fpubh.2020.584964 (PMC7661695; doi:10.3389/fpubh.2020.584964)
Supplement: Supplementary file 1 [file Table_1.XLSX]

## Sheet: Sheet1
ID	FC.avg（AGL/DUGL）	FC（DUGL/AGL）	FDR	geneName	fullName	up/down（DUGL/AGL）
Q6ZNZ5	0.117217	8.53121	4.61537e-19		cDNA FLJ26833 fis, clone PRS07140	up
B4DXQ1	0.153525	6.51361	3.30541e-19		cDNA FLJ50283, highly similar to Copper-transporting ATPase 2 (EC 3.6.3.4)	up
P02765	0.165015	6.06004	1.16181e-17	AHSG	Alpha-2-HS-glycoprotein	up
P02771	0.186092	5.37367	2.35829e-18	AFP	Alpha-fetoprotein	up
Q14624	0.195366	5.11859	9.77462e-19	ITIH4	Inter-alpha-trypsin inhibitor heavy chain H4	up
B7Z8R6	0.20344	4.91545	1.81147e-16		cDNA FLJ51445, highly similar to AMBP protein	up
B3KRF6	0.213012	4.69458	1.58365e-12		cDNA FLJ34150 fis, clone FCBBF3012667, highly similar to Protein neurobeachin	up
B4DI57	0.251394	3.97782	3.35099e-19		cDNA FLJ54111, highly similar to Serotransferrin	up
Q14476	0.282966	3.53399	2.37452e-17		G-gamma-hemoglobin gene from Greek HPFH mutant	up
G5EA42	0.290985	3.43661	2.72338e-18	TMOD2	Tropomodulin 2 (Neuronal), isoform CRA_a	up
B4E1V0	0.297587	3.36036	1.38293e-20		cDNA FLJ54839, highly similar to Lactotransferrin (EC 3.4.21.-)	up
H0YA55	0.301024	3.32199	8.92894e-19	ALB	Serum albumin	up
P43652	0.301293	3.31903	2.29276e-15	AFM	Afamin	up
P05543	0.306093	3.26698	9.83735e-17	SERPINA7	Thyroxine-binding globulin	up
P02774	0.315129	3.1733	4.35238e-18	GC	Vitamin D-binding protein	up
F8W696	0.318765	3.1371	1.52966e-14	APOA1	Apolipoprotein A-I	up
A0A0G2JPA8	0.324533	3.08135	1.06077e-18	SERPINF2	Alpha-2-antiplasmin	up
B3KPF0	0.328429	3.0448	8.70215e-13		cDNA FLJ31712 fis, clone NT2RI2006445, highly similar to Insulin-like growth factor-binding protein 3	up
Q5T985	0.337613	2.96197	1.3183e-18	ITIH2	Inter-alpha-trypsin inhibitor heavy chain H2	up
P63279	0.344199	2.9053	1.85301e-18	UBE2I	SUMO-conjugating enzyme UBC9	up
S4R341	0.347239	2.87986	3.71409e-17	NOLC1	Nucleolar and coiled-body phosphoprotein 1	up
A0A1S5UZ39	0.347697	2.87607	1.61572e-16	HBA2	Hemoglobin subunit alpha	up
P04731	0.349236	2.86339	2.92933e-13	MT1A	Metallothionein-1A	up
Q5VY30	0.370004	2.70268	3.24263e-18	RBP4	Retinol-binding protein	up
B7Z4X6	0.385752	2.59234	4.36166e-17		cDNA FLJ51012, highly similar to Plasminogen activator inhibitor 1	up
Q68D69	0.388707	2.57263	1.34722e-15	DKFZp779G1236	Uncharacterized protein DKFZp779G1236	up
P01024	0.394006	2.53803	1.3644e-13	C3	Complement C3	up
A0A087WW43	0.402	2.48756	1.73968e-20	ITIH3	Inter-alpha-trypsin inhibitor heavy chain H3	up
P20774	0.405744	2.46461	1.08675e-15	OGN	Mimecan	up
P02461	0.411903	2.42776	1.55215e-13	COL3A1	Collagen alpha-1(III) chain	up
D6REL8	0.412312	2.42535	7.67683e-18	FGB	Fibrinogen beta chain	up
P01023	0.41302	2.42119	2.7298e-15	A2M	Alpha-2-macroglobulin	up
A0A0F7G8J1	0.41671	2.39975	2.7705e-16	PLG	Plasminogen	up
A0A0K0Q2Z1	0.416962	2.3983	1.91839e-16	SERPINC1	Serpin peptidase inhibitor clade C member 1	up
A0A223PIC2	0.429381	2.32893	8.0478e-14	CD55	CD55 molecule (Cromer Blood Group)	up
A0A1S5UZ18	0.430408	2.32337	4.09626e-13	CAST	Calpastatin	up
M0R009	0.43496	2.29906	7.11104e-19	A1BG	Alpha-1B-glycoprotein	up
B4DN75	0.438387	2.28109	8.53659e-13		cDNA FLJ60724, highly similar to Cartilage oligomeric matrix protein	up
A0A024R035	0.440301	2.27117	5.26116e-14	C9	Complement component 9, isoform CRA_a	up
P98179	0.447028	2.237	6.05786e-16	RBM3	RNA-binding protein 3	up
Q45KI0	0.452676	2.20909	2.64512e-14	PRSS1	Trypsin I	up
H0YB56	0.453095	2.20704	1.34016e-15	MTDH	Protein LYRIC	up
Q12841	0.453866	2.20329	1.68368e-16	FSTL1	Follistatin-related protein 1	up
B4DXI2	0.460885	2.16974	1.61958e-14		cDNA FLJ61450, highly similar to Bromodomain-containing protein 9	up
H6VRF8	0.464403	2.1533	5.35799e-18	KRT1	Keratin 1	up
Q4KMP7	0.465209	2.14957	6.30898e-15	TBC1D10B	TBC1 domain family member 10B	up
P35527	0.470401	2.12585	1.4103e-19	KRT9	Keratin, type I cytoskeletal 9	up
B7Z553	0.470673	2.12462	1.28222e-16		cDNA FLJ51266, highly similar to Vitronectin	up
Q2TA85	0.485287	2.06064	1.13371e-14	C10orf54	C10orf54 protein	up
P04732	0.485907	2.05801	9.76013e-15	MT1E	Metallothionein-1E	up
B4E3A7	0.496726	2.01318	5.23974e-13		cDNA FLJ52057, highly similar to Periostin	up
P13645	0.498333	2.00669	4.92516e-17	KRT10	Keratin, type I cytoskeletal 10	up
O00622	0.499878	2.00049	4.5882e-16	CYR61	Protein CYR61	up
C9J5W6	0.508415	1.9669	6.2677e-06	TAGLN3	Transgelin	up
Q9NZT1	0.519102	1.9264	1.88337e-12	CALML5	Calmodulin-like protein 5	up
B3VL31	0.534319	1.87154	1.43045e-14		Beta globin	up
Q96MW4	0.536225	1.86489	6.12617e-14		cDNA FLJ31783 fis, clone NT2RI2008396, weakly similar to Homo sapiens SH3 binding protein	up
J3QSB2	0.542307	1.84397	7.2336e-13	ERAL1	GTPase Era, mitochondrial	up
B4DRL9	0.546827	1.82873	2.41634e-09		cDNA FLJ58404, highly similar to Rab proteins geranylgeranyltransferase component A 1	up
P60903	0.549868	1.81862	4.5882e-16	S100A10	Protein S100-A10	up
P01834	0.551781	1.81231	2.83092e-09	IGKC	Immunoglobulin kappa constant	up
A0A140TA32	0.555642	1.79972	5.58859e-15	C4A	Complement C4-A	up
Q8WXA9	0.563482	1.77468	2.50023e-09	SREK1	Splicing regulatory glutamine/lysine-rich protein 1	up
K7ENN5	0.565129	1.76951	3.29646e-12	FAM32A	Protein FAM32A	up
P35908	0.571881	1.74862	9.77462e-19	KRT2	Keratin, type II cytoskeletal 2 epidermal	up
Q8NCW7	0.574166	1.74166	4.26955e-14		Tissue factor	up
B7Z6Q9	0.577878	1.73047	1.75877e-08		cDNA FLJ51636, moderately similar to Cholecystokinins	up
Q9UPY3	0.578034	1.73	1.11864e-11	DICER1	Endoribonuclease Dicer	up
F8WEF8	0.583877	1.71269	1.68368e-16	ESS2	Splicing factor ESS-2 homolog	up
Q96IX5	0.587006	1.70356	4.46886e-15	USMG5	Up-regulated during skeletal muscle growth protein 5	up
B7Z2X4	0.587307	1.70269	3.30541e-19		cDNA FLJ53327, highly similar to Gelsolin	up
A0A024R316	0.591546	1.69049	5.45355e-14	WNT5A	Protein Wnt	up
G3V1N2	0.593075	1.68613	1.58537e-14	HBA2	HCG1745306, isoform CRA_a	up
A8K8B2	0.593209	1.68575	2.62433e-15		cDNA FLJ78127, highly similar to Homo sapiens SFRS protein kinase 1 (SRPK1), mRNA	up
A6NEE1	0.599143	1.66905	8.92894e-19	PLEKHD1	Pleckstrin homology domain-containing family D member 1	up
H7C1Z9	0.61402	1.62861	1.53906e-11	FKBP14	Peptidylprolyl isomerase	up
Q9H1E3	0.615707	1.62415	1.73141e-15	NUCKS1	Nuclear ubiquitous casein and cyclin-dependent kinase substrate 1	up
Q8IX04	0.616545	1.62194	2.33161e-12	UEVLD	Ubiquitin-conjugating enzyme E2 variant 3	up
P55196	0.618162	1.6177	1.10189e-10	AFDN	Afadin	up
P13647	0.621126	1.60998	5.02852e-14	KRT5	Keratin, type II cytoskeletal 5	up
A0A024R9Q1	0.622228	1.60713	3.50524e-13	THBS1	Thrombospondin 1, isoform CRA_a	up
B2R932	0.625386	1.59901	3.1267e-13		cDNA, FLJ94187, highly similar to Homo sapiens CD99 antigen (CD99), mRNA	up
E9PKT4	0.628568	1.59092	5.2704e-12	TMEM123	Porimin	up
B4DUW3	0.629144	1.58946	4.76255e-14		cDNA FLJ51321, highly similar to Leucine carboxyl methyltransferase 2 (EC 2.1.1.-)	up
F5H1F6	0.631454	1.58365	1.72968e-12	VPS37B	Vacuolar protein sorting-associated protein 37B	up
P12259	0.632417	1.58124	5.05916e-11	F5	Coagulation factor V	up
P61769	0.633402	1.57878	1.38285e-17	B2M	Beta-2-microglobulin	up
P02795	0.634446	1.57618	3.35014e-10	MT2A	Metallothionein-2	up
P81605	0.635068	1.57463	1.78027e-14	DCD	Dermcidin	up
E9PPN3	0.63571	1.57304	1.24008e-17	SCYL1	N-terminal kinase-like protein	up
F5GWI9	0.636482	1.57114	2.49085e-09	WASHC3	WASH complex subunit 3	up
P17096	0.639504	1.56371	3.55691e-16	HMGA1	High mobility group protein HMG-I/HMG-Y	up
B4DW50	0.639525	1.56366	3.97447e-12		Mannose-6-phosphate isomerase	up
I3L0S5	0.641624	1.55854	7.87689e-15	GAA	Lysosomal alpha-glucosidase	up
F8VV59	0.642362	1.55675	3.37884e-14	NAP1L1	Nucleosome assembly protein 1-like 1	up
I3L4G8	0.643936	1.55295	3.82303e-17	CHMP6	Charged multivesicular body protein 6	up
Q01469	0.644041	1.5527	2.8288e-15	FABP5	Fatty acid-binding protein 5	up
E3UN46	0.645956	1.54809	1.05452e-13	IGF2	Insulin-like growth factor II transcript variant 3 isoform 1	up
A0A0A0MTN9	0.647755	1.54379	6.68795e-13	FDXR	NADPH:adrenodoxin oxidoreductase, mitochondrial	up
E9PIT3	0.647792	1.54371	6.88739e-15	F2	Prothrombin	up
E9PES6	0.648004	1.5432	3.40709e-13	HMGB3	High mobility group protein B3	up
A0A0S2Z4Q3	0.648298	1.5425	9.83735e-17	CNBP	CCHC-type zinc finger nucleic acid binding protein isoform 1	up
X6RE90	0.649134	1.54051	8.93883e-07	CDK9	Cyclin-dependent kinase 9	up
C9JAW5	0.649143	1.54049	1.50257e-09		Uncharacterized protein	up
F5GZY7	0.650718	1.53677	6.84958e-18	GABARAPL1	Gamma-aminobutyric acid receptor-associated protein-like 1	up
Q96B23	0.651644	1.53458	1.03557e-09	C18orf25	Uncharacterized protein C18orf25	up
Q8NCU8	0.652786	1.5319	3.32677e-15	SMIM37	Small integral membrane protein 37	up
Q96KJ8	0.654245	1.52848	3.26861e-15		Interleukin-18	up
O00479	0.655886	1.52465	5.31573e-13	HMGN4	High mobility group nucleosome-binding domain-containing protein 4	up
V9GYZ1	0.657404	1.52113	9.02023e-14	ITGB5	Integrin beta	up
B2RA03	0.657448	1.52103	9.83735e-17		cDNA, FLJ94640, highly similar to Homo sapiens keratin 18 (KRT18), mRNA	up
B6ECB2	0.659247	1.51688	1.033e-14	MUC1	MUC1 isoform J23	up
B3KSW0	0.659287	1.51679	4.61531e-14	CDIPT	CDP-diacylglycerol--inositol 3-phosphatidyltransferase	up
P09669	0.660759	1.51341	4.26955e-14	COX6C	Cytochrome c oxidase subunit 6C	up
Q15428	0.662201	1.51012	1.58652e-12	SF3A2	Splicing factor 3A subunit 2	up
Q5T179	0.662648	1.5091	5.31573e-13	CKS1B	Cyclin-dependent kinases regulatory subunit	up
P61626	0.665936	1.50165	2.71898e-13	LYZ	Lysozyme C	up
O14597	0.666035	1.50142	3.40709e-13		Folate binding protein	up
A8MZH8	0.667975	1.49706	1.16897e-11	PTTG1IP	Pituitary tumor-transforming gene 1 protein-interacting protein	up
Q9BXV9	0.668073	1.49684	1.98811e-11	GON7	EKC/KEOPS complex subunit GON7	up
D6RBX4	0.671174	1.48993	3.08217e-12	TGFBI	Transforming growth factor-beta-induced protein ig-h3	up
Q9UBI6	0.671394	1.48944	2.84865e-14	GNG12	Guanine nucleotide-binding protein G(I)/G(S)/G(O) subunit gamma-12	up
Q9Y680	0.67211	1.48785	5.04961e-10	FKBP7	Peptidyl-prolyl cis-trans isomerase FKBP7	up
C9JW17	0.676515	1.47816	3.38513e-13	NMI	N-myc-interactor	up
P62877	0.676762	1.47762	8.64771e-08	RBX1	E3 ubiquitin-protein ligase RBX1	up
Q9C0D5	0.677323	1.4764	4.06636e-11	TANC1	Protein TANC1	up
Q96FJ2	0.679345	1.47201	9.81457e-15	DYNLL2	Dynein light chain 2, cytoplasmic	up
Q15654	0.680464	1.46959	2.13634e-09	TRIP6	Thyroid receptor-interacting protein 6	up
Q96N83	0.685079	1.45968	9.83735e-17		Podocalyxin	up
Q9UII2	0.685606	1.45856	3.08417e-12	ATPIF1	ATPase inhibitor, mitochondrial	up
B2R4N3	0.686581	1.45649	4.34534e-11		cDNA, FLJ92155, highly similar to Homo sapiens ubiquitin-like 5 (UBL5), mRNA	up
Q9UDW1	0.689938	1.44941	2.10389e-14	UQCR10	Cytochrome b-c1 complex subunit 9	up
Q6PJR5	0.690212	1.44883	3.16957e-08	ZMYND11	ZMYND11 protein	up
P24844	0.690808	1.44758	7.44457e-12	MYL9	Myosin regulatory light polypeptide 9	up
P62306	0.692466	1.44412	3.01417e-15	SNRPF	Small nuclear ribonucleoprotein F	up
E9PMJ1	0.692572	1.44389	1.45538e-09	RAB30	Ras-related protein Rab-30	up
F5H785	0.693807	1.44132	2.64116e-11	TRAPPC2	Trafficking protein particle complex subunit 2	up
R4GMX3	0.69423	1.44045	3.83294e-13	COMMD3-BMI1	COMMD3-BMI1 readthrough	up
Q9Y2S6	0.694248	1.44041	2.3704e-13	TMA7	Translation machinery-associated protein 7	up
F5H001	0.69437	1.44016	6.38513e-07	OLR1	Oxidized low-density lipoprotein receptor 1	up
R4GN98	0.694795	1.43927	1.89539e-13	S100A6	Protein S100	up
Q53F20	0.696868	1.43499	9.1466e-14		Acidic (Leucine-rich) nuclear phosphoprotein 32 family, member E variant	up
E7ESK6	0.698336	1.43198	2.19503e-11	SDC2	Syndecan	up
P51884	0.698565	1.43151	5.68876e-15	LUM	Lumican	up
P02533	0.698837	1.43095	2.17705e-12	KRT14	Keratin, type I cytoskeletal 14	up
B7Z6L2	0.698865	1.43089	3.83571e-10		cDNA FLJ54156, highly similar to ADP-ribosylation factor GTPase-activating protein 3	up
Q53RD8	0.698974	1.43067	9.07807e-08	LOC84524	Uncharacterized protein LOC84524	up
Q9NU22	0.699044	1.43052	2.05723e-09	MDN1	Midasin	up
Q96AT1	0.700352	1.42785	3.91887e-14	KIAA1143	Uncharacterized protein KIAA1143	up
Q8WUW1	0.701952	1.4246	7.3091e-14	BRK1	Protein BRICK1	up
Q6UW78	0.70203	1.42444	3.82081e-11	UQCC3	Ubiquinol-cytochrome-c reductase complex assembly factor 3	up
O75884	0.704086	1.42028	3.33929e-13	RBBP9	Putative hydrolase RBBP9	up
Q10589	0.706116	1.4162	1.48966e-17	BST2	Bone marrow stromal antigen 2	up
P62891	0.706436	1.41556	3.56264e-08	RPL39	60S ribosomal protein L39	up
B4E2S7	0.706443	1.41554	1.27647e-14		cDNA FLJ58780, highly similar to Homo sapiens lysosomal-associated membrane protein 2 (LAMP2), transcript variant LAMP2B, mRNA	up
B4E2P4	0.706982	1.41446	1.19573e-08		cDNA FLJ58474, highly similar to Xaa-Pro aminopeptidase 1 (EC 3.4.11.9)	up
P50238	0.70825	1.41193	1.82593e-14	CRIP1	Cysteine-rich protein 1	up
P60468	0.70917	1.4101	9.64171e-12	SEC61B	Protein transport protein Sec61 subunit beta	up
O43815	0.709296	1.40985	3.28789e-11	STRN	Striatin	up
B4DE59	0.709748	1.40895	1.24018e-10		cDNA FLJ60424, highly similar to Junction plakoglobin	up
Q49B96	0.709782	1.40888	4.14593e-13	COX19	Cytochrome c oxidase assembly protein COX19	up
P05204	0.711669	1.40515	3.97249e-16	HMGN2	Non-histone chromosomal protein HMG-17	up
C9J0J7	0.711701	1.40508	7.56033e-12	PFN2	Profilin	up
Q15836	0.712248	1.404	3.73647e-11	VAMP3	Vesicle-associated membrane protein 3	up
B4E1S6	0.712689	1.40314	7.29517e-11	SDC4	Syndecan	up
A2RRC9	0.713426	1.40169	9.64171e-12	IQGAP3	IQ motif containing GTPase activating protein 3	up
J3KQ34	0.713526	1.40149	6.0166e-07	COPS7B	COP9 signalosome complex subunit 7b	up
P58107	0.713562	1.40142	2.61111e-08	EPPK1	Epiplakin	up
B4DY28	0.713992	1.40058	1.69583e-13		cDNA FLJ61189, highly similar to Cysteine and glycine-rich protein 1	up
E9PHK0	0.714084	1.40039	7.50321e-20	CLEC3B	Tetranectin	up
B5MD17	0.715286	1.39804	4.92516e-17	CBX1	Chromobox protein homolog 1	up
A0A1W2PNY2	0.71545	1.39772	6.08048e-11	ZNF93	Zinc finger protein 93	up
Q13185	0.718236	1.3923	1.19025e-13	CBX3	Chromobox protein homolog 3	up
Q7L014	0.719087	1.39065	8.19712e-07	DDX46	Probable ATP-dependent RNA helicase DDX46	up
Q53HL1	0.72076	1.38743	1.02739e-14		Myosin regulatory light chain MRCL3 variant	up
Q9BTM9	0.720766	1.38741	2.34449e-12	URM1	Ubiquitin-related modifier 1	up
Q05DJ8	0.721099	1.38677	1.67514e-11	HTRA1	HTRA1 protein	up
B4DN59	0.725287	1.37876	8.92894e-19		cDNA FLJ52702, highly similar to Homo sapiens CD44 antigen (homing function and Indian blood group system) (CD44), transcript variant 4, mRNA	up
Q6PJ77	0.725737	1.37791	1.56877e-13	BTF3L4	Transcription factor BTF3	up
Q7Z4V5	0.725848	1.3777	7.34685e-11	HDGFL2	Hepatoma-derived growth factor-related protein 2	up
Q59GY3	0.726412	1.37663	7.04764e-16		Arginine/serine-rich splicing factor 6 variant	up
P20962	0.726589	1.37629	1.30127e-17	PTMS	Parathymosin	up
P36955	0.72679	1.37591	2.59884e-13	SERPINF1	Pigment epithelium-derived factor	up
Q9NRF9	0.726925	1.37566	4.79443e-11	POLE3	DNA polymerase epsilon subunit 3	up
A8K6Q4	0.727379	1.3748	2.32624e-10		cDNA FLJ76888, highly similar to Homo sapiens RNA binding motif protein 6 (RBM6), mRNA	up
H0YM60	0.727685	1.37422	5.20182e-09	NOP10	H/ACA ribonucleoprotein complex subunit 3	up
Q9BQ70	0.72805	1.37353	1.59393e-10	TCF25	Transcription factor 25	up
P62857	0.728473	1.37273	1.56539e-13	RPS28	40S ribosomal protein S28	up
A8K5C3	0.729256	1.37126	1.04852e-11		cDNA FLJ77283, highly similar to Homo sapiens G patch domain containing 2, mRNA	up
O14907	0.729364	1.37106	2.07248e-11	TAX1BP3	Tax1-binding protein 3	up
P84090	0.730389	1.36913	8.16268e-14	ERH	Enhancer of rudimentary homolog	up
O76095	0.731556	1.36695	1.01733e-12	JTB	Protein JTB	up
Q5VTU3	0.731639	1.36679	1.6581e-14			up
P05787	0.732445	1.36529	1.03333e-16	KRT8	Keratin, type II cytoskeletal 8	up
O14519	0.733269	1.36376	2.39414e-09	CDK2AP1	Cyclin-dependent kinase 2-associated protein 1	up
O95391	0.733661	1.36303	9.16693e-09	SLU7	Pre-mRNA-splicing factor SLU7	up
P58546	0.733776	1.36281	1.58306e-13	MTPN	Myotrophin	up
Q9HB66	0.735022	1.3605	3.67778e-06	MKKS	Alternative protein MKKS	up
Q969H8	0.735063	1.36043	2.33463e-12	MYDGF	Myeloid-derived growth factor	up
O76024	0.735092	1.36037	4.06108e-06	WFS1	Wolframin	up
Q96NC0	0.73556	1.35951	4.0447e-09	ZMAT2	Zinc finger matrin-type protein 2	up
P35625	0.735802	1.35906	3.14276e-14	TIMP3	Metalloproteinase inhibitor 3	up
A8MYT4	0.736739	1.35733	3.96982e-11	PIK3C3	Phosphatidylinositol 3-kinase catalytic subunit type 3	up
Q69YN4	0.737047	1.35677	6.80787e-12	VIRMA	Protein virilizer homolog	up
A6NIR2	0.73755	1.35584	1.71401e-15	HSPB11	Chromosome 1 open reading frame 41, isoform CRA_b	up
P05161	0.737647	1.35566	1.53495e-13	ISG15	Ubiquitin-like protein ISG15	up
Q96BR5	0.737694	1.35557	2.23678e-13	COA7	Cytochrome c oxidase assembly factor 7	up
A0A0U1RQT9	0.738012	1.35499	3.6934e-16	SYPL1	Synaptophysin-like protein 1	up
P56385	0.738082	1.35486	4.34492e-13	ATP5I	ATP synthase subunit e, mitochondrial	up
O75531	0.738362	1.35435	5.87298e-13	BANF1	Barrier-to-autointegration factor	up
A0A024RDV8	0.739562	1.35215	2.08074e-05	TSC22D1	TSC22 domain family, member 1, isoform CRA_a	up
P01034	0.740573	1.35031	1.27794e-10	CST3	Cystatin-C	up
Q15185	0.740596	1.35026	7.56033e-12	PTGES3	Prostaglandin E synthase 3	up
A0A0S2Z3V0	0.741726	1.34821	1.96146e-14	APOE	Apolipoprotein E isoform 2	up
P26447	0.742516	1.34677	4.64714e-16	S100A4	Protein S100-A4	up
B5BU83	0.74266	1.34651	5.67719e-15	STMN1	Stathmin	up
D6W633	0.742867	1.34614	2.02901e-10	PTPRS	Protein tyrosine phosphatase, receptor type, S, isoform CRA_a	up
Q4QQP8	0.742946	1.34599	9.65744e-11	PTGFRN	PTGFRN protein	up
P09132	0.743669	1.34468	0.000417003	SRP19	Signal recognition particle 19 kDa protein	up
Q9BRT6	0.744324	1.3435	7.52753e-11	LLPH	Protein LLP homolog	up
B3KRY3	0.745759	1.34092	1.43951e-12		cDNA FLJ35079 fis, clone PLACE6005283, highly similar to Lysosome-associated membrane glycoprotein 1	up
D2DKG3	0.745809	1.34083	8.34342e-09	HLA-C	MHC class I antigen	up
B4DNE5	0.746856	1.33895	6.14669e-10		cDNA FLJ59661, highly similar to Tyrosine-protein phosphatase non-receptortype 18 (EC 3.1.3.48)	up
P47813	0.747479	1.33783	8.71502e-15	EIF1AX	Eukaryotic translation initiation factor 1A, X-chromosomal	up
Q9UI42	0.748062	1.33679	4.21426e-11	CPA4	Carboxypeptidase A4	up
P63272	0.74818	1.33658	1.59682e-06	SUPT4H1	Transcription elongation factor SPT4	up
K7EL66	0.749056	1.33501	2.06679e-15	MAPRE2	Microtubule-associated protein RP/EB family member 2	up
B2R6X6	0.75025	1.33289	1.52552e-14		Peptidyl-prolyl cis-trans isomerase	up
Q9C005	0.750445	1.33254	8.94423e-16	DPY30	Protein dpy-30 homolog	up
F8VZJ2	0.751663	1.33038	2.00135e-12	NACA	Nascent polypeptide-associated complex subunit alpha	up
Q9UHR5	0.752679	1.32859	1.35087e-16	SAP30BP	SAP30-binding protein	up
Q7LBC6	0.752802	1.32837	1.36656e-14	KDM3B	Lysine-specific demethylase 3B	up
O43768	0.753337	1.32743	1.15697e-15	ENSA	Alpha-endosulfine	up
B8ZZQ6	0.753421	1.32728	9.83735e-17	PTMA	Prothymosin alpha	up
A0A1X9I444	0.754078	1.32612	6.55701e-11	HLA-B	MHC class I antigen	up
H0YB18	0.755541	1.32356	1.24278e-05	HYI	Putative hydroxypyruvate isomerase	up
Q15651	0.756031	1.3227	1.26185e-11	HMGN3	High mobility group nucleosome-binding domain-containing protein 3	up
Q9NZ45	0.756556	1.32178	9.81457e-15	CISD1	CDGSH iron-sulfur domain-containing protein 1	up
P63167	0.756626	1.32166	1.08105e-14	DYNLL1	Dynein light chain 1, cytoplasmic	up
A0A0A0N0L2	0.756943	1.3211	3.1699e-08	IL6ST	IL6ST isoform 4	up
B7Z3E7	0.757002	1.321	3.2665e-10		cDNA FLJ56510, highly similar to Tumor suppressor p53-binding protein 1	up
Q13595	0.75714	1.32076	3.82522e-12	TRA2A	Transformer-2 protein homolog alpha	up
P62888	0.757359	1.32038	7.04764e-16	RPL30	60S ribosomal protein L30	up
P62328	0.757648	1.31987	3.90605e-12	TMSB4X	Thymosin beta-4	up
E5RHV4	0.757819	1.31958	7.10463e-10	ZNF706	Zinc finger protein 706	up
E9PKK4	0.758095	1.3191	1.21469e-11	NCAPD3	Condensin-2 complex subunit D3	up
E9PG73	0.758126	1.31904	1.62641e-13	PPIG	Peptidyl-prolyl cis-trans isomerase G	up
Q96EY4	0.758287	1.31876	3.98114e-16	TMA16	Translation machinery-associated protein 16	up
Q92887	0.760759	1.31448	4.84059e-08	ABCC2	Canalicular multispecific organic anion transporter 1	up
Q9NVM2	0.761566	1.31308	4.29355e-07		PB1 protein	up
P61513	0.762265	1.31188	2.03904e-15	RPL37A	60S ribosomal protein L37a	up
P35268	0.762752	1.31104	5.7336e-14	RPL22	60S ribosomal protein L22	up
A0A1W2PQV2	0.762878	1.31083	2.47235e-14	GCSH	Glycine cleavage system H protein, mitochondrial	up
B2R6A9	0.763099	1.31045	1.69729e-08		cDNA, FLJ92868, highly similar to Homo sapiens HIRA interacting protein 3 (HIRIP3), mRNA	up
B4DGP7	0.763622	1.30955	2.66615e-07		cDNA FLJ57924	up
K7ER90	0.763678	1.30945	4.49118e-11	EIF3G	Eukaryotic translation initiation factor 3 subunit G	up
Q5U000	0.764229	1.30851	2.23678e-13		Cathepsin Z	up
O75940	0.765367	1.30656	3.35162e-13	SMNDC1	Survival of motor neuron-related-splicing factor 30	up
F5GXJ9	0.766612	1.30444	2.03125e-09	ALCAM	CD166 antigen	up
A0A1W2PQ06	0.766989	1.3038	6.50204e-10	GOSR2	Golgi SNAP receptor complex member 2	up
H0YKX3	0.767726	1.30255	1.27971e-07	PCLAF	PCNA-associated factor	up
Q9NV96	0.769223	1.30001	5.36398e-09	TMEM30A	Cell cycle control protein 50A	up
P63173	0.769232	1.3	1.30243e-11	RPL38	60S ribosomal protein L38	up
B2R894	0.76938	1.29975	3.05726e-09	MRPL38	Mitochondrial ribosomal protein L38, isoform CRA_b	up
Q9UG01	0.769388	1.29974	3.20876e-13	IFT172	Intraflagellar transport protein 172 homolog	up
Q99622	0.769713	1.29918	1.82858e-10	C12orf57	Protein C10	up
Q8N1N4	0.769886	1.29889	3.65136e-06	KRT78	Keratin, type II cytoskeletal 78	up
J3KMX2	0.769955	1.29878	9.01274e-07	SMARCD2	SWI/SNF-related matrix-associated actin-dependent regulator of chromatin subfamily D member 2	up
O43676	0.769963	1.29876	2.63899e-12	NDUFB3	NADH dehydrogenase [ubiquinone] 1 beta subcomplex subunit 3	up
O00273	0.770068	1.29859	3.39405e-10	DFFA	DNA fragmentation factor subunit alpha	up
P62312	0.770159	1.29843	1.30335e-09	LSM6	U6 snRNA-associated Sm-like protein LSm6	up
Q49AN9	0.770645	1.29761	7.94073e-12	SNRPG	SNRPG protein	up
B3KWI1	0.771147	1.29677	4.68737e-09		cDNA FLJ43111 fis, clone CTONG2025900, highly similar to Sterile alpha motif domain-containing protein 9	up
B4DF97	0.771525	1.29613	5.60811e-16		cDNA FLJ59673, highly similar to Homo sapiens growth and transformation-dependent protein (E2IG5), mRNA	up
P14174	0.771884	1.29553	3.21764e-12	MIF	Macrophage migration inhibitory factor	up
Q9NWB6	0.772907	1.29382	4.93389e-13	ARGLU1	Arginine and glutamate-rich protein 1	up
K7ENE5	0.772934	1.29377	6.68177e-07	DNASE2	Deoxyribonuclease-2-alpha	up
Q14019	0.77332	1.29313	2.81625e-14	COTL1	Coactosin-like protein	up
Q5RI15	0.773449	1.29291	1.03409e-12	COX20	Cytochrome c oxidase assembly protein COX20, mitochondrial	up
J3KP15	0.773592	1.29267	1.63223e-13	SRSF2	Serine/arginine-rich-splicing factor 2	up
Q8WVC2	0.773762	1.29239	1.18532e-13	RPS21	40S ribosomal protein S21	up
B4DJ65	0.773828	1.29228	5.2381e-07		cDNA FLJ52548, highly similar to Major prion protein	up
B2RXF3	0.773872	1.2922	1.47656e-05		Peptidyl-prolyl cis-trans isomerase	up
B2R5R5	0.774476	1.2912	4.26201e-13		cDNA, FLJ92583, highly similar to Homo sapiens glycogenin (GYG), mRNA	up
P18077	0.774533	1.2911	1.48202e-14	RPL35A	60S ribosomal protein L35a	up
P25398	0.775171	1.29004	5.84107e-16	RPS12	40S ribosomal protein S12	up
P53999	0.77527	1.28987	2.12606e-13	SUB1	Activated RNA polymerase II transcriptional coactivator p15	up
Q9BRA2	0.775278	1.28986	1.79577e-14	TXNDC17	Thioredoxin domain-containing protein 17	up
P60981	0.775622	1.28929	2.12606e-15	DSTN	Destrin	up
Q53GP2	0.775904	1.28882	1.05305e-10		Thioredoxin-like 4B variant	up
O60220	0.776151	1.28841	2.60322e-13	TIMM8A	Mitochondrial import inner membrane translocase subunit Tim8 A	up
Q53F35	0.7765	1.28783	9.29366e-15		Acidic (Leucine-rich) nuclear phosphoprotein 32 family, member B variant	up
Q5T7C4	0.777099	1.28684	4.15072e-11	HMGB1	High mobility group protein B1	up
P07602	0.777162	1.28673	1.93645e-12	PSAP	Prosaposin	up
F8W785	0.77748	1.28621	1.71183e-12	GOLIM4	Golgi integral membrane protein 4	up
H0YND2	0.777538	1.28611	6.2689e-06	TEX9	Testis-expressed protein 9	up
P29966	0.777732	1.28579	1.51967e-12	MARCKS	Myristoylated alanine-rich C-kinase substrate	up
D3DND1	0.777753	1.28576	1.00723e-12	CDV3	CDV3 homolog (Mouse), isoform CRA_a	up
Q9NX58	0.779785	1.28241	3.73875e-05	LYAR	Cell growth-regulating nucleolar protein	up
Q9GZP8	0.780051	1.28197	2.61332e-08	IMUP	Immortalization up-regulated protein	up
Q9BVC5	0.780093	1.2819	6.00832e-10	C2orf49	Ashwin	up
Q86YV9	0.780227	1.28168	1.81501e-07	HPS6	Hermansky-Pudlak syndrome 6 protein	up
Q96JH7	0.7807	1.2809	1.02852e-05	VCPIP1	Deubiquitinating protein VCIP135	up
O14561	0.781446	1.27968	2.96081e-09	NDUFAB1	Acyl carrier protein, mitochondrial	up
H3BUD2	0.781561	1.27949	7.27524e-07	DCTN5	Dynactin subunit 5	up
Q9P2K3	0.781924	1.2789	1.39788e-07	RCOR3	REST corepressor 3	up
P55957	0.78248	1.27799	4.44014e-08	BID	BH3-interacting domain death agonist	up
E5RIW3	0.782539	1.27789	2.31503e-12	TBCA	Tubulin-specific chaperone A	up
Q7L8L6	0.783387	1.27651	4.9248e-13	FASTKD5	FAST kinase domain-containing protein 5, mitochondrial	up
D3DTH7	0.783431	1.27644	6.03699e-08	MYO1C	Myosin IC, isoform CRA_a	up
Q9Y4Y9	0.783546	1.27625	1.81546e-08	LSM5	U6 snRNA-associated Sm-like protein LSm5	up
P49207	0.783737	1.27594	1.58537e-14	RPL34	60S ribosomal protein L34	up
G3V1V0	0.784396	1.27487	4.85909e-17	MYL6	Myosin light polypeptide 6	up
Q9Y281	0.785308	1.27339	5.02852e-14	CFL2	Cofilin-2	up
Q9NRX4	0.785311	1.27338	1.79577e-14	PHPT1	14 kDa phosphohistidine phosphatase	up
Q5JXH8	0.785377	1.27327	1.17516e-05	FHL1	Four and a half LIM domains protein 1	up
Q9Y5T4	0.786088	1.27212	1.1315e-07	DNAJC15	DnaJ homolog subfamily C member 15	up
O43920	0.786462	1.27152	1.18174e-10	NDUFS5	NADH dehydrogenase [ubiquinone] iron-sulfur protein 5	up
P32970	0.786511	1.27144	2.79034e-10	CD70	CD70 antigen	up
E9PND6	0.786545	1.27138	4.25459e-10	STX16	Syntaxin-16	up
P43487	0.786663	1.27119	5.68645e-13	RANBP1	Ran-specific GTPase-activating protein	up
R4GMM1	0.786694	1.27114	7.16763e-15	MINOS1-NBL1	MINOS1-NBL1 readthrough	up
B4DZG6	0.787273	1.27021	3.03901e-10		cDNA FLJ53254, highly similar to Nucleoporin NDC1	up
A0RZG6	0.787677	1.26956	3.49066e-07	SIL1	Endoplasmic reticulum chaperone	up
A0A1W2PP04	0.787829	1.26931	4.31239e-09	RBMX2	RNA-binding motif protein, X-linked 2	up
Q9UHV9	0.78784	1.26929	1.73142e-14	PFDN2	Prefoldin subunit 2	up
A8KAJ3	0.78804	1.26897	5.77144e-10		cDNA FLJ77823, highly similar to Homo sapiens EGF-containing fibulin-like extracellular matrix protein 1, transcript variant 3, mRNA	up
B3KUI2	0.788605	1.26806	1.0584e-09		cDNA FLJ39965 fis, clone SPLEN2027157, highly similar to Homo sapiens tumor necrosis factor, alpha-induced protein 8 (TNFAIP8), mRNA	up
Q9BYN0	0.788682	1.26794	8.30864e-13	SRXN1	Sulfiredoxin-1	up
Q8N0T1	0.78886	1.26765	9.45544e-11	C8orf59	Uncharacterized protein C8orf59	up
P19338	0.788879	1.26762	5.7761e-14	NCL	Nucleolin	up
K7EIL3	0.788934	1.26753	1.65009e-09	ICAM5	Intercellular adhesion molecule 5	up
Q496C9	0.789222	1.26707	1.0545e-10	DTD1	D-aminoacyl-tRNA deacylase	up
Q6DRA6	0.789953	1.2659	6.65336e-11	HIST2H2BD	Putative histone H2B type 2-D	up
Q9NPA3	0.790211	1.26548	3.43984e-08	MID1IP1	Mid1-interacting protein 1	up
E9PRR7	0.790616	1.26484	1.21075e-07	FRG1	Protein FRG1	up
J3KNC0	0.790946	1.26431	4.16806e-10	GTF2A1	Transcription initiation factor IIA subunit 1	up
Q9H3K6	0.791681	1.26314	1.05452e-13	BOLA2	BolA-like protein 2	up
B4DF17	0.791834	1.26289	1.98252e-09		cDNA FLJ59187, highly similar to Multiple coagulation factor deficiency protein 2 homolog	up
P07919	0.791905	1.26278	1.41936e-11	UQCRH	Cytochrome b-c1 complex subunit 6, mitochondrial	up
A7MD03	0.792005	1.26262	4.24639e-09	CCDC132	CCDC132 protein	up
Q969G5	0.792467	1.26188	9.77462e-19	CAVIN3	Caveolae-associated protein 3	up
Q96A10	0.793183	1.26074	4.52848e-11	ERVK3-1	Endogenous retrovirus group K3 member 1	up
Q14978	0.793245	1.26064	9.83735e-17	NOLC1	Nucleolar and coiled-body phosphoprotein 1	up
B0QYV1	0.793675	1.25996	1.0545e-10	RBFOX2	RNA binding protein fox-1 homolog	up
H3BTA2	0.793746	1.25985	7.16446e-10	PPP4C	Serine/threonine-protein phosphatase	up
P84103	0.794282	1.259	7.04764e-16	SRSF3	Serine/arginine-rich splicing factor 3	up
H3BQD9	0.794704	1.25833	2.35334e-06	VAC14	Protein VAC14 homolog	up
P62851	0.794752	1.25825	1.51967e-12	RPS25	40S ribosomal protein S25	up
A0A096LPC5	0.795373	1.25727	6.6934e-08	WASHC2C	WASH complex subunit 2C	up
P63313	0.795384	1.25725	4.61531e-14	TMSB10	Thymosin beta-10	up
Q9NQP4	0.79544	1.25717	5.01706e-12	PFDN4	Prefoldin subunit 4	up
Q9UMX5	0.795521	1.25704	2.8288e-15	NENF	Neudesin	up
P17301	0.795535	1.25702	2.91456e-11	ITGA2	Integrin alpha-2	up
P33552	0.795823	1.25656	1.16897e-11	CKS2	Cyclin-dependent kinases regulatory subunit 2	up
P62699	0.795971	1.25633	2.12285e-12	YPEL5	Protein yippee-like 5	up
P63316	0.796368	1.2557	9.82027e-10	TNNC1	Troponin C, slow skeletal and cardiac muscles	up
B2R4C1	0.796483	1.25552	1.68368e-16		cDNA, FLJ92036, highly similar to Homo sapiens ribosomal protein L31 (RPL31), mRNA	up
O60613	0.796936	1.25481	8.94592e-13	SELENOF	Selenoprotein F	up
B4DVZ5	0.796953	1.25478	2.17705e-12		cDNA FLJ53481, highly similar to Nucleolar autoantigen No55	up
C9J173	0.797533	1.25387	8.9228e-06	INPP1	Inositol polyphosphate 1-phosphatase	up
K7ENX8	0.79759	1.25378	1.14752e-12	CIRBP	Cold-inducible RNA-binding protein	up
Q5U0L9	0.797737	1.25355	4.09916e-09		Homer homolog 3 (Drosophila)	up
Q9Y5L4	0.798375	1.25254	7.30744e-15	TIMM13	Mitochondrial import inner membrane translocase subunit Tim13	up
Q9UI10	0.799284	1.25112	1.08739e-07	EIF2B4	Translation initiation factor eIF-2B subunit delta	up
E9PM92	0.799418	1.25091	2.05052e-13	C11orf58	Chromosome 11 open reading frame 58	up
B4DSZ1	0.799422	1.2509	2.997e-08		cDNA FLJ54877, highly similar to Syntaxin-12	up
P0DP24	0.800089	1.24986	1.02761e-14	CALM2	Calmodulin-2	up
Q7Z7K0	0.800149	1.24977	8.54063e-10	CMC1	COX assembly mitochondrial protein homolog	up
Q59GX9	0.800642	1.249	2.05088e-06		Ribosomal protein L5 variant	up
Q13243	0.800728	1.24886	1.033e-14	SRSF5	Serine/arginine-rich splicing factor 5	up
A4D1Z4	0.801033	1.24839	7.02996e-05	KIAA0415	KIAA0415 gene product	up
B4DJ97	0.80108	1.24832	0.00566928		cDNA FLJ53005, highly similar to CAP10-like 46 kDa protein	up
O75438	0.801213	1.24811	4.55176e-06	NDUFB1	NADH dehydrogenase [ubiquinone] 1 beta subcomplex subunit 1	up
I3V9V3	0.801246	1.24806	9.65744e-11	CTSC	Dipeptidyl peptidase 1 isoform a preproprotein	up
O95235	0.801719	1.24732	1.0014e-06	KIF20A	Kinesin-like protein KIF20A	up
P82979	0.801895	1.24705	5.19137e-13	SARNP	SAP domain-containing ribonucleoprotein	up
C9JCD9	0.802257	1.24648	1.29532e-06	BUD31	Protein BUD31 homolog	up
B4DJ85	0.802626	1.24591	1.51671e-12		cDNA FLJ60587, highly similar to Glomulin	up
I0CE67	0.802754	1.24571	2.70114e-12	FHL2	Four-and-a-half LIM domains 2	up
Q9BVQ7	0.802921	1.24545	8.78142e-11	SPATA5L1	Spermatogenesis-associated protein 5-like protein 1	up
A0A024R3B4	0.803235	1.24497	3.98389e-05	HSPC148	Uncharacterized protein	up
P56378	0.803371	1.24475	2.07885e-16	MP68	6.8 kDa mitochondrial proteolipid	up
A0A024RA87	0.803493	1.24457	1.01428e-07	2019-09-07	Septin 7, isoform CRA_a	up
A6NL93	0.804082	1.24365	4.55e-14	HMGN1	Non-histone chromosomal protein HMG-14	up
J3KMY5	0.804417	1.24314	6.93691e-15	NPC2	NPC intracellular cholesterol transporter 2	up
Q7Z612	0.804574	1.24289	4.68692e-10		Acidic ribosomal phosphoprotein P1	up
P10599	0.80461	1.24284	4.40576e-16	TXN	Thioredoxin	up
O95218	0.805307	1.24176	5.12587e-14	ZRANB2	Zinc finger Ran-binding domain-containing protein 2	up
A0A024R3E0	0.805794	1.24101	9.50182e-15	IL18	Interleukin-18	up
J3QLR8	0.80597	1.24074	5.60792e-11	MRPS23	28S ribosomal protein S23, mitochondrial	up
Q9UKA9	0.805986	1.24072	1.6132e-09	PTBP2	Polypyrimidine tract-binding protein 2	up
A0A0U1RQQ4	0.806152	1.24046	1.78476e-09	PROCR	Endothelial protein C receptor	up
E7EMN6	0.806162	1.24045	1.19848e-10	PPP1R2	Protein phosphatase inhibitor 2	up
Q5JSL0	0.806176	1.24042	3.22137e-11	HMGN5	High mobility group nucleosome-binding domain-containing protein 5	up
P42677	0.806228	1.24034	1.58097e-11	RPS27	40S ribosomal protein S27	up
Q92522	0.806275	1.24027	1.70987e-12	H1FX	Histone H1x	up
P09382	0.806278	1.24027	5.96382e-15	LGALS1	Galectin-1	up
Q9NS69	0.806814	1.23944	4.5957e-13	TOMM22	Mitochondrial import receptor subunit TOM22 homolog	up
A0A087WTT6	0.807225	1.23881	3.78858e-10	RPS29	40S ribosomal protein S29	up
B4DF50	0.807366	1.2386	1.1789e-05		cDNA FLJ60458, highly similar to SWI/SNF-related matrix-associated actin-dependent regulator of chromatin subfamily D member 1	up
P31949	0.807369	1.23859	9.96994e-16	S100A11	Protein S100-A11	up
Q9NX55	0.807714	1.23806	6.85597e-11	HYPK	Huntingtin-interacting protein K	up
Q5U071	0.807742	1.23802	5.70096e-09		High-mobility group box 2	up
P18859	0.80783	1.23788	5.74325e-11	ATP5J	ATP synthase-coupling factor 6, mitochondrial	up
Q7Z422	0.808058	1.23754	1.21915e-11	SZRD1	SUZ domain-containing protein 1	up
Q5XKP0	0.808284	1.23719	8.11107e-14	MIC13	MICOS complex subunit MIC13	up
P56381	0.808285	1.23719	4.09652e-15	ATP5F1E	ATP synthase subunit epsilon, mitochondrial	up
Q92804	0.808791	1.23641	2.10389e-14	TAF15	TATA-binding protein-associated factor 2N	up
Q8TED0	0.808896	1.23625	2.69397e-08	UTP15	U3 small nucleolar RNA-associated protein 15 homolog	up
P45973	0.808967	1.23614	1.78284e-11	CBX5	Chromobox protein homolog 5	up
C9JGP4	0.809016	1.23607	9.0979e-09	DIS3L2	DIS3-like exonuclease 2	up
A0A140F1N4	0.809228	1.23575	7.09721e-08	BRD3	Bromodomain-containing protein 3 short isoform	up
G3V2T4	0.809257	1.2357	1.82613e-11	LGMN	Legumain	up
A0A024R3E4	0.809681	1.23505	9.55083e-13	YAP1	Yes-associated protein 1, 65kDa, isoform CRA_b	up
P35659	0.809717	1.235	6.23683e-14	DEK	Protein DEK	up
B4DG55	0.81059	1.23367	3.9016e-10		cDNA FLJ53905, highly similar to Phosphatidylinositol-4-phosphate 3-kinase C2domain-containing alpha polypeptide (EC 2.7.1.154)	up
Q01658	0.810947	1.23313	2.12606e-15	DR1	Protein Dr1	up
Q13151	0.811276	1.23263	1.13956e-13	HNRNPA0	Heterogeneous nuclear ribonucleoprotein A0	up
H7C5Q2	0.811418	1.23241	3.20928e-06	ACOT9	Acyl-coenzyme A thioesterase 9, mitochondrial	up
Q5T6K7	0.811563	1.23219	1.76008e-11	NFYC	Nuclear transcription factor Y subunit gamma	up
P47224	0.812063	1.23143	3.17639e-09	RABIF	Guanine nucleotide exchange factor MSS4	up
A0A0C4DG89	0.812304	1.23107	9.69006e-09	DDX46	Probable ATP-dependent RNA helicase DDX46	up
Q9Y3U8	0.81256	1.23068	7.8625e-12	RPL36	60S ribosomal protein L36	up
P11234	0.812612	1.2306	4.17975e-11	RALB	Ras-related protein Ral-B	up
E7EX44	0.812695	1.23047	9.95191e-17	CALD1	Caldesmon	up
P61254	0.812964	1.23007	2.50394e-17	RPL26	60S ribosomal protein L26	up
P13073	0.812986	1.23003	1.71401e-15	COX4I1	Cytochrome c oxidase subunit 4 isoform 1, mitochondrial	up
C9K0U5	0.813048	1.22994	2.21005e-09	GMNN	Geminin	up
O43678	0.813059	1.22992	3.12395e-08	NDUFA2	NADH dehydrogenase [ubiquinone] 1 alpha subcomplex subunit 2	up
A6NJ78	0.813165	1.22976	3.56686e-10	METTL15	Probable methyltransferase-like protein 15	up
A0A0A0MTH9	0.813204	1.2297	6.91462e-09	BTAF1	TATA-binding protein-associated factor 172	up
Q15818	0.813458	1.22932	1.56659e-10	NPTX1	Neuronal pentraxin-1	up
A0A0U4CQG9	0.813468	1.22931	5.57478e-10	AKT2	Non-specific serine/threonine protein kinase	up
Q9H078	0.813582	1.22913	2.50023e-09	CLPB	Caseinolytic peptidase B protein homolog	up
B3KVH4	0.813904	1.22865	1.68333e-10		Non-specific serine/threonine protein kinase	up
Q09666	0.814259	1.22811	2.17541e-14	AHNAK	Neuroblast differentiation-associated protein AHNAK	up
E9PCS8	0.814402	1.2279	1.83567e-11	MTA3	Metastasis-associated protein MTA3	up
P62316	0.814523	1.22771	2.72096e-19	SNRPD2	Small nuclear ribonucleoprotein Sm D2	up
Q9Y2R5	0.814956	1.22706	9.50432e-15	MRPS17	28S ribosomal protein S17, mitochondrial	up
Q8N1H4	0.814957	1.22706	1.13451e-15		cDNA FLJ40872 fis, clone TUTER2000283, highly similar to Homo sapiens transformer-2-beta (SFRS10) gene	up
H7C4H8	0.81518	1.22672	3.28989e-07	SLBP	Histone RNA hairpin-binding protein	up
Q5T3I0	0.815264	1.2266	1.73521e-12	GPATCH4	G patch domain-containing protein 4	up
P62854	0.815288	1.22656	3.55098e-15	RPS26	40S ribosomal protein S26	up
Q0QEN7	0.815575	1.22613	2.98211e-13	ATP5B	ATP synthase subunit beta	up
P49006	0.815914	1.22562	9.73202e-15	MARCKSL1	MARCKS-related protein	up
Q8NDX6	0.816471	1.22478	1.84821e-09	ZNF740	Zinc finger protein 740	up
P16403	0.816505	1.22473	1.9085e-13	HIST1H1C	Histone H1.2	up
B3KMF8	0.816508	1.22473	4.70049e-07		cDNA FLJ10869 fis, clone NT2RP4001677	up
J3QLI9	0.81676	1.22435	9.57544e-13	SNRPD1	Small nuclear ribonucleoprotein Sm D1	up
A0A1W2PRP1	0.816954	1.22406	2.91237e-07	KRT7	Keratin, type II cytoskeletal 7	up
Q5SY16	0.81696	1.22405	1.20599e-07	NOL9	Polynucleotide 5'-hydroxyl-kinase NOL9	up
B2R9T9	0.816987	1.22401	5.76317e-12		cDNA, FLJ94551	up
Q5H9P1	0.817167	1.22374	1.08528e-05	DKFZp686F1345	Uncharacterized protein DKFZp686F1345	up
A0A0B4J2F8	0.817432	1.22334	1.26292e-10	POLR2J3	DNA-directed RNA polymerase II subunit RPB11-b2	up
O75368	0.818197	1.2222	1.60616e-11	SH3BGRL	SH3 domain-binding glutamic acid-rich-like protein	up
J3KS15	0.818245	1.22213	1.01633e-07	MRPL58	Peptidyl-tRNA hydrolase ICT1, mitochondrial	up
P61966	0.81864	1.22154	6.14556e-07	AP1S1	AP-1 complex subunit sigma-1A	up
O76070	0.818672	1.22149	5.20377e-12	SNCG	Gamma-synuclein	up
Q9NSV4	0.819278	1.22059	3.63005e-08	DIAPH3	Protein diaphanous homolog 3	up
J3KSX6	0.81929	1.22057	6.25662e-07	NT5C	5'(3')-deoxyribonucleotidase, cytosolic type	up
Q9Y6H1	0.819312	1.22054	1.38285e-17	CHCHD2	Coiled-coil-helix-coiled-coil-helix domain-containing protein 2	up
Q5T123	0.820118	1.21934	3.43318e-14	SH3BGRL3	SH3 domain-binding glutamic acid-rich-like protein 3	up
E7EV43	0.82026	1.21913	3.0877e-07	RWDD4	RWD domain-containing protein 4	up
B4DY08	0.820262	1.21912	4.88092e-15	HNRNPC	Heterogeneous nuclear ribonucleoproteins C1/C2	up
Q9Y2V2	0.820457	1.21883	7.85763e-10	CARHSP1	Calcium-regulated heat-stable protein 1	up
B3KT81	0.820675	1.21851	4.81906e-06		cDNA FLJ37836 fis, clone BRSSN2010587, weakly similar to Homo sapiens MDN1, midasin homolog (yeast) (MDN1), mRNA	up
G3V2F3	0.820776	1.21836	1.51374e-06	TIMM9	Mitochondrial import inner membrane translocase subunit Tim9	up
Q9HAB8	0.820855	1.21824	2.86133e-14	PPCS	Phosphopantothenate--cysteine ligase	up
E5RHG8	0.820917	1.21815	1.40979e-11	ELOC	Elongin-C	up
E9PNW4	0.821335	1.21753	7.5948e-13		CD59 glycoprotein	up
P14854	0.821458	1.21735	4.53367e-08	COX6B1	Cytochrome c oxidase subunit 6B1	up
Q59H57	0.821751	1.21691	1.0545e-10		Fusion (Involved in t(12;16) in malignant liposarcoma) isoform a variant	up
Q8NBP7	0.821865	1.21674	0.000350084	PCSK9	Proprotein convertase subtilisin/kexin type 9	up
P10412	0.822137	1.21634	4.13006e-12	HIST1H1E	Histone H1.4	up
B3KUB6	0.822345	1.21603	1.36234e-12		cDNA FLJ39529 fis, clone PUAEN2004067, highly similar to Band 4.1-like protein 1	up
A5YM53	0.822461	1.21586	1.21387e-11	ITGAV	ITGAV protein	up
I3L0L6	0.822628	1.21562	7.68437e-05	RNF167	E3 ubiquitin-protein ligase RNF167	up
H7BYV1	0.823431	1.21443	5.80608e-14	IFITM2	Interferon-induced transmembrane protein 2	up
Q9Y333	0.823607	1.21417	1.1922e-12	LSM2	U6 snRNA-associated Sm-like protein LSm2	up
B4DHS6	0.823971	1.21364	1.63769e-08	VWA5A	cDNA FLJ55206, highly similar to Loss of heterozygosity 11 chromosomal region 2 gene A protein	up
P62861	0.824244	1.21323	6.96875e-15	FAU	40S ribosomal protein S30	up
E9PCT5	0.824269	1.2132	7.55344e-14	CAV1	Caveolin	up
Q9H0L4	0.824533	1.21281	0.00160954	CSTF2T	Cleavage stimulation factor subunit 2 tau variant	up
Q9UMY1	0.824935	1.21222	2.75279e-11	NOL7	Nucleolar protein 7	up
B3KQF5	0.824967	1.21217	3.6671e-12		cDNA FLJ90381 fis, clone NT2RP2005035, highly similar to Calumenin	up
B7Z7F5	0.825121	1.21194	7.09721e-08		cDNA FLJ51581	up
C9JW94	0.82556	1.2113	8.60339e-08	SPC25	Kinetochore protein Spc25	up
Q03169	0.825629	1.2112	5.45156e-05	TNFAIP2	Tumor necrosis factor alpha-induced protein 2	up
P05387	0.825871	1.21084	1.14914e-13	RPLP2	60S acidic ribosomal protein P2	up
Q9Y654	0.825893	1.21081	1.86067e-05	CBX1	Heterochromatin-specific nonhistone protein	up
P00167	0.82598	1.21068	1.68998e-07	CYB5A	Cytochrome b5	up
Q86V21	0.826094	1.21052	2.59186e-07	AACS	Acetoacetyl-CoA synthetase	up
Q7Z5U5	0.826132	1.21046	1.53246e-09	CCDC25	CCDC25 protein	up
Q96PU5	0.826183	1.21039	1.41106e-10	NEDD4L	E3 ubiquitin-protein ligase NEDD4-like	up
Q9UMZ1	0.826444	1.21	2.58321e-12		Prothymosin a14	up
E4W6B6	0.826794	1.20949	3.2089e-14	RPL27	RPL27/NME2 fusion protein	up
Q99880	0.826983	1.20921	3.20586e-13	HIST1H2BL	Histone H2B type 1-L	up
Q7Z4G1	0.827023	1.20916	1.03184e-07	COMMD6	COMM domain-containing protein 6	up
Q12972	0.827043	1.20913	7.39863e-10	PPP1R8	Nuclear inhibitor of protein phosphatase 1	up
C9JZR2	0.827186	1.20892	1.30243e-11	CTNND1	Catenin delta-1	up
Q9UKD2	0.827654	1.20823	1.52003e-11	MRTO4	mRNA turnover protein 4 homolog	up
E5RHD8	0.827658	1.20823	2.18868e-06	PTK2	Focal adhesion kinase 1	up
Q9UQN3	0.827661	1.20822	2.6415e-09	CHMP2B	Charged multivesicular body protein 2b	up
B7ZKQ9	0.827663	1.20822	6.6975e-11	SCARB1	SCARB1 protein	up
O15116	0.828117	1.20756	1.10615e-14	LSM1	U6 snRNA-associated Sm-like protein LSm1	up
Q9GZY8	0.828166	1.20749	7.4169e-10	MFF	Mitochondrial fission factor	up
Q6NZ67	0.828234	1.20739	8.74746e-09	MZT2B	Mitotic-spindle organizing protein 2B	up
Q4VC31	0.828258	1.20735	2.58838e-13	CCDC58	Coiled-coil domain-containing protein 58	up
Q14919	0.828628	1.20681	5.16998e-10	DRAP1	Dr1-associated corepressor	up
P83881	0.828687	1.20673	3.38487e-15	RPL36A	60S ribosomal protein L36a	up
B4E3M5	0.828831	1.20652	2.77628e-10		cDNA FLJ57816, highly similar to Triple functional domain protein	up
Q9H3H3	0.828851	1.20649	3.91007e-05	C11orf68	UPF0696 protein C11orf68	up
H7C0D7	0.828894	1.20643	6.16564e-08	NDUFA3	NADH dehydrogenase [ubiquinone] 1 alpha subcomplex subunit 3	up
F8W031	0.829038	1.20622	1.95601e-11		Uncharacterized protein	up
P23528	0.829315	1.20581	6.32554e-15	CFL1	Cofilin-1	up
B4DLC0	0.829628	1.20536	3.72114e-10		cDNA FLJ58476, highly similar to Poly(rC)-binding protein 2	up
Q96IR7	0.829836	1.20506	1.87893e-09	HPDL	4-hydroxyphenylpyruvate dioxygenase-like protein	up
Q99584	0.829902	1.20496	2.76096e-14	S100A13	Protein S100-A13	up
Q96LD4	0.830236	1.20448	3.08962e-05	TRIM47	Tripartite motif-containing protein 47	up
E9PKP7	0.830474	1.20413	3.93471e-18	UBTF	Nucleolar transcription factor 1	up
C9JFR7	0.830514	1.20407	6.39052e-13	CYCS	Cytochrome c	up
O75348	0.830591	1.20396	3.30428e-10	ATP6V1G1	V-type proton ATPase subunit G 1	up
B3KY79	0.831035	1.20332	2.5757e-11		cDNA FLJ46620 fis, clone TLUNG2000654, highly similar to Keratin, type II cytoskeletal 7	up
B7Z230	0.831174	1.20312	2.2643e-08		Peptidylprolyl isomerase	up
F8WAS2	0.83136	1.20285	5.77144e-10	ITIH1	Inter-alpha-trypsin inhibitor heavy chain H1	up
B4E2C1	0.83137	1.20283	1.59737e-11		cDNA FLJ57776, highly similar to Transmembrane emp24 domain-containing protein 7	up
H7BXY5	0.831604	1.2025	2.40132e-13	NEXN	Nexilin	up
C9JGF5	0.831802	1.20221	6.49396e-07	HDAC7	Histone deacetylase 7	up
P32320	0.831897	1.20207	3.74662e-10	CDA	Cytidine deaminase	up
E7ETK0	0.832266	1.20154	1.9665e-12	RPS24	40S ribosomal protein S24	up
Q6Q4G9	0.832506	1.20119	6.67902e-11	NEU1	Neuraminidase	up
B3KP47	0.832807	1.20076	1.98294e-06		cDNA FLJ31151 fis, clone IMR322001541, highly similar to Probable ribosome biogenesis protein RLP24	up
H0Y5G7	0.833012	1.20046	0.000163174	NBAS	Neuroblastoma-amplified sequence	up
Q86U42	0.833178	1.20022	1.17073e-13	PABPN1	Polyadenylate-binding protein 2	up
Q9NY27	0.833245	1.20013	2.04301e-09	PPP4R2	Serine/threonine-protein phosphatase 4 regulatory subunit 2	up
A8K7V1	1.20006	0.833294	4.99658e-10		cDNA FLJ78053, highly similar to Homo sapiens splicing factor 3a, subunit 3, 60kDa (SF3A3), mRNA	down
Q9BZQ6	1.20016	0.833222	2.84406e-08	EDEM3	ER degradation-enhancing alpha-mannosidase-like protein 3	down
P63244	1.2002	0.833192	3.29807e-14	RACK1	Receptor of activated protein C kinase 1	down
A8MZB2	1.20114	0.832544	0.00232844	NAA20	N-acetyltransferase 5 (ARD1 homolog, S. cerevisiae), isoform CRA_a	down
B5BUB1	1.20141	0.832356	4.5645e-12	RUVBL1	RuvB-like helicase	down
B4DS79	1.20141	0.832355	0.000180151		cDNA FLJ56828, highly similar to Adapter-relatedprotein complex 1 beta-1 subunit	down
Q12765	1.20168	0.832166	3.71151e-07	SCRN1	Secernin-1	down
Q96GG9	1.20285	0.831357	0.000101473	DCUN1D1	DCN1-like protein 1	down
Q5T5I6	1.20307	0.831208	6.73149e-12	GOLPH3L	Golgi phosphoprotein 3-like	down
Q9UNS2	1.20311	0.831182	2.19788e-12	COPS3	COP9 signalosome complex subunit 3	down
C9JBI3	1.20322	0.831101	1.67045e-08	PSPH	Phosphoserine phosphatase	down
T1WFC1	1.20335	0.831015	3.30571e-08	GOPC	Golgi-associated PDZ and coiled-coil motif containing protein transcript variant 4	down
Q16186	1.20336	0.831006	1.00597e-08	ADRM1	Proteasomal ubiquitin receptor ADRM1	down
Q5VSG8	1.20435	0.830322	0.00736697	MANEAL	Glycoprotein endo-alpha-1,2-mannosidase-like protein	down
Q9BUN6	1.20459	0.830156	5.28036e-07	MRPS30	MRPS30 protein	down
Q8NBJ5	1.20473	0.830059	2.35127e-12	COLGALT1	Procollagen galactosyltransferase 1	down
Q8NCW5	1.20509	0.829815	5.25307e-07	NAXE	NAD(P)H-hydrate epimerase	down
P19784	1.20637	0.82893	3.2734e-11	CSNK2A2	Casein kinase II subunit alpha'	down
A0A0U1RQF0	1.20693	0.828549	1.23581e-14	FASN	Fatty acid synthase	down
A0A087WYW7	1.20708	0.828447	1.82599e-09	HIKESHI	Protein Hikeshi	down
O60524	1.20735	0.828258	7.27524e-07	NEMF	Nuclear export mediator factor NEMF	down
P49748	1.20735	0.828258	5.4396e-13	ACADVL	Very long-chain specific acyl-CoA dehydrogenase, mitochondrial	down
P02792	1.20745	0.828192	5.87378e-11	FTL	Ferritin light chain	down
H7C1N2	1.20746	0.828185	1.23004e-09	COBL	Protein cordon-bleu	down
Q16698	1.2083	0.82761	6.99552e-10	DECR1	2,4-dienoyl-CoA reductase, mitochondrial	down
Q9P0B4	1.20937	0.826875	1.23597e-05		HSPC267	down
A0A024RDQ0	1.20955	0.826755	3.58456e-16	HSPH1	Heat shock 105kDa/110kDa protein 1, isoform CRA_a	down
K7EJF1	1.21016	0.826334	2.1985e-10	CHAF1A	Chromatin assembly factor 1 subunit A	down
P11142	1.21091	0.825826	4.1415e-14	HSPA8	Heat shock cognate 71 kDa protein	down
P30040	1.21105	0.825728	3.01449e-14	ERP29	Endoplasmic reticulum resident protein 29	down
P39748	1.21158	0.825368	5.30519e-14	FEN1	Flap endonuclease 1	down
Q5TBP9	1.2116	0.825354	4.90432e-07	LSM14B	Protein LSM14 homolog B	down
A0A024QZR3	1.21206	0.825043	0.00131441	hCG_2002731	Protein pelota homolog	down
B2RD36	1.21283	0.824518	1.25489e-12		cDNA, FLJ96437	down
Q8N4P8	1.21283	0.824517	6.05786e-16	GTPBP4	GTPBP4 protein	down
O14965	1.21414	0.823626	0.000526239	AURKA	Aurora kinase A	down
C9JNK6	1.21523	0.822888	3.50077e-10	MTX2	Metaxin-2	down
B4DED6	1.2162	0.822233	1.48312e-10		cDNA FLJ56545, highly similar to ATP-dependent RNA helicase DDX50 (EC 3.6.1.-)	down
P00966	1.21635	0.822133	3.36282e-15	ASS1	Argininosuccinate synthase	down
P31689	1.21682	0.821812	3.40709e-13	DNAJA1	DnaJ homolog subfamily A member 1	down
A0A024R6W0	1.21786	0.821115	8.48268e-12	GOT2	Aspartate aminotransferase	down
P26641	1.21934	0.820116	5.05102e-15	EEF1G	Elongation factor 1-gamma	down
J3QKU3	1.21937	0.820093	2.29465e-07	ESRP2	Epithelial-splicing regulatory protein 2	down
O43776	1.22041	0.819396	3.95002e-12	NARS	Asparagine--tRNA ligase, cytoplasmic	down
D6RAD4	1.22043	0.819385	4.76736e-08	CDK7	Cyclin-dependent kinase 7	down
Q59GQ7	1.22102	0.818987	7.63582e-15		SWI/SNF-related matrix-associated actin-dependent regulator of chromatin a3 variant	down
B7Z591	1.22131	0.818793	2.69373e-08	TMCO1	Calcium load-activated calcium channel	down
B2RD51	1.22139	0.818738	1.07395e-08		Proteasome assembly chaperone 1	down
D3DSR2	1.22187	0.818418	1.48003e-08	POLR3D	Polymerase (RNA) III (DNA directed) polypeptide D, 44kDa, isoform CRA_a	down
P18124	1.22207	0.818282	6.46906e-16	RPL7	60S ribosomal protein L7	down
B4DH44	1.22214	0.818235	2.28178e-09		cDNA FLJ52538, highly similar to Dual specificity mitogen-activated proteinkinase kinase 4 (EC 2.7.12.2)	down
C9J6G3	1.22277	0.817816	4.5645e-12	GGPS1	Geranylgeranyl pyrophosphate synthase	down
B3KX11	1.22285	0.817765	8.16268e-14		T-complex protein 1 subunit gamma	down
A0A1W2PR94	1.22439	0.816732	9.54838e-09	DTHD1	Death domain-containing protein 1	down
Q53H82	1.22469	0.816533	2.56476e-08	LACTB2	Endoribonuclease LACTB2	down
Q8IWC1	1.22479	0.816467	2.29276e-15	MAP7D3	MAP7 domain-containing protein 3	down
Q16577	1.22525	0.816158	1.60455e-06	PTI-1	Elongation factor 1-alpha 1	down
A0A024RAI6	1.22529	0.816131	8.74722e-11	BIN1	Bridging integrator 1, isoform CRA_g	down
B4DJ39	1.22581	0.815789	3.00936e-08		cDNA FLJ54357, highly similar to Epidermal Langerhans cell protein LCP1	down
Q96CS2	1.22592	0.815716	3.26269e-05	HAUS1	HAUS augmin-like complex subunit 1	down
E7EWE1	1.22649	0.815332	1.65817e-11	UBA5	Ubiquitin-like modifier-activating enzyme 5	down
A0A024RAC0	1.22705	0.814961	4.53626e-10	LUZP1	Leucine zipper protein 1, isoform CRA_a	down
Q59ET3	1.22764	0.814571	3.71069e-14		Chaperonin containing TCP1, subunit 6A isoform a variant	down
Q8NC51	1.2282	0.8142	4.59437e-13	SERBP1	Plasminogen activator inhibitor 1 RNA-binding protein	down
P49411	1.22869	0.813877	5.33573e-15	TUFM	Elongation factor Tu, mitochondrial	down
Q8TCT9	1.22876	0.813827	3.04134e-12	HM13	Minor histocompatibility antigen H13	down
Q9NUQ3	1.22894	0.813712	1.52904e-05	TXLNG	Gamma-taxilin	down
Q5QPE7	1.2299	0.813072	6.11299e-05	MGME1	Mitochondrial genome maintenance exonuclease 1	down
B4DGI7	1.23017	0.812897	2.50156e-08		cDNA FLJ57148, highly similar to Homo sapiens pyrroline-5-carboxylate reductase-like (PYCRL), mRNA	down
Q14232	1.23051	0.812674	7.34685e-11	EIF2B1	Translation initiation factor eIF-2B subunit alpha	down
P68366	1.23093	0.812395	6.03082e-13	TUBA4A	Tubulin alpha-4A chain	down
A2RUU9	1.23125	0.812185	4.63568e-05	PCM1	PCM1 protein	down
A0A024R0X0	1.23139	0.812093	1.15348e-06	AP1GBP1	AP1 gamma subunit binding protein 1, isoform CRA_d	down
Q969E2	1.23195	0.811723	3.68117e-08	SCAMP4	Secretory carrier-associated membrane protein 4	down
Q8NI62	1.23225	0.811523	2.55337e-08	OK/KNS-cl.6	Ribosomal protein S2	down
P54577	1.23255	0.811325	3.1267e-13	YARS	Tyrosine--tRNA ligase, cytoplasmic	down
Q5JUX0	1.23255	0.811324	5.4402e-05	SPIN3	Spindlin-3	down
A0A024RDZ9	1.23291	0.811091	9.55933e-08	RP11-98F14.6	Uncharacterized protein	down
O00487	1.23358	0.810646	5.7336e-14	PSMD14	26S proteasome non-ATPase regulatory subunit 14	down
Q8NFC6	1.23386	0.810465	0.000352554	BOD1L1	Biorientation of chromosomes in cell division protein 1-like 1	down
E3W974	1.23521	0.809577	2.51875e-07	DNPEP	Aspartyl aminopeptidase	down
Q9NTK5	1.23548	0.809399	2.88653e-16	OLA1	Obg-like ATPase 1	down
P08240	1.2359	0.809129	1.11571e-10	SRPRA	Signal recognition particle receptor subunit alpha	down
Q99615	1.23678	0.808549	3.75961e-12	DNAJC7	DnaJ homolog subfamily C member 7	down
Q12797	1.23746	0.808108	1.00364e-11	ASPH	Aspartyl/asparaginyl beta-hydroxylase	down
O75400	1.23758	0.808029	1.79577e-14	PRPF40A	Pre-mRNA-processing factor 40 homolog A	down
P15880	1.23805	0.807721	4.03914e-16	RPS2	40S ribosomal protein S2	down
P17612	1.23814	0.807665	9.64171e-12	PRKACA	cAMP-dependent protein kinase catalytic subunit alpha	down
J3KRK0	1.2384	0.807494	0.000406513	TLK2	Serine/threonine-protein kinase tousled-like 2	down
B4DLR8	1.23844	0.80747	1.1047e-15	NQO1	NAD(P)H dehydrogenase [quinone] 1	down
Q9Y3F4	1.23932	0.806896	1.7811e-13	STRAP	Serine-threonine kinase receptor-associated protein	down
P25815	1.2403	0.806256	5.64956e-13	S100P	Protein S100-P	down
Q9Y5M8	1.24081	0.805927	5.19137e-13	SRPRB	Signal recognition particle receptor subunit beta	down
A0A087WX92	1.24082	0.80592	1.40352e-09	SLC16A6	Monocarboxylate transporter 7	down
A0A024RAC6	1.24156	0.805439	2.54666e-15	ELOA	Elongin-A	down
P50990	1.24238	0.804909	1.77611e-14	CCT8	T-complex protein 1 subunit theta	down
Q12906	1.24243	0.804872	2.23678e-13	ILF3	Interleukin enhancer-binding factor 3	down
Q9ULR0	1.24249	0.804838	2.24442e-05	ISY1	Pre-mRNA-splicing factor ISY1 homolog	down
P12956	1.24259	0.804769	8.70215e-13	XRCC6	X-ray repair cross-complementing protein 6	down
Q92879	1.24275	0.804666	2.60868e-14	CELF1	CUGBP Elav-like family member 1	down
Q15365	1.24493	0.803255	1.23581e-14	PCBP1	Poly(rC)-binding protein 1	down
A0A0S2Z377	1.24569	0.802769	3.11267e-05	ANXA6	Annexin	down
P53396	1.24655	0.802211	2.51333e-12	ACLY	ATP-citrate synthase	down
A8KAH7	1.24873	0.800812	3.60996e-10		cDNA FLJ75444, highly similar to Homo sapiens protein kinase, cAMP-dependent, regulatory, type II, alpha (PRKAR2A), mRNA	down
Q99961	1.24889	0.800713	8.00782e-15	SH3GL1	Endophilin-A2	down
E5E079	1.24944	0.800356	1.57895e-12	COX2	Cytochrome c oxidase subunit 2	down
A8K8X0	1.24989	0.800071	4.18117e-11		cDNA FLJ75187, highly similar to Homo sapiens nap1 P120	down
Q96SW8	1.24997	0.800019	1.47532e-05		cDNA FLJ14589 fis, clone NT2RM4001876, weakly similar to RAS SUPPRESSOR PROTEIN 1	down
B3KQT9	1.25007	0.799953	4.52562e-14		Protein disulfide-isomerase	down
P43243	1.25012	0.799926	1.42755e-18	MATR3	Matrin-3	down
B4E2J1	1.25137	0.799122	4.02673e-08		cDNA FLJ54240, highly similar to ATPase family AAA domain-containing protein 1	down
Q16543	1.25141	0.799097	6.33291e-13	CDC37	Hsp90 co-chaperone Cdc37	down
Q96BN8	1.25195	0.798754	6.27952e-12	OTULIN	Ubiquitin thioesterase otulin	down
Q5VSQ6	1.25249	0.798408	3.37884e-14	P4HA1	Procollagen-proline, 2-oxoglutarate 4-dioxygenase (Proline 4-hydroxylase), alpha polypeptide I variant	down
B2RDX5	1.25293	0.798131	5.1187e-11		cDNA, FLJ96812, highly similar to Homo sapiens threonyl-tRNA synthetase (TARS), mRNA	down
Q9H6X2	1.25305	0.798052	4.30919e-06	ANTXR1	Anthrax toxin receptor 1	down
A8K6X9	1.2532	0.797958	6.94036e-12		cDNA FLJ76427, highly similar to Homo sapiens SH2 domain binding protein 1 (tetratricopeptide repeat containing) (SH2BP1), mRNA	down
P07237	1.2537	0.797641	1.55524e-13	P4HB	Protein disulfide-isomerase	down
Q9NT62	1.25468	0.797016	2.28339e-11	ATG3	Ubiquitin-like-conjugating enzyme ATG3	down
G5E9X3	1.25492	0.79686	3.16192e-07	FNDC3A	Fibronectin type III domain containing 3A, isoform CRA_f	down
B4DSQ4	1.25512	0.796734	6.32821e-08		cDNA FLJ55365, highly similar to splicing factor, arginine/serine-rich14	down
M0R050	1.25601	0.796175	7.10173e-07	EXOSC5	Exosome complex component RRP46	down
Q5VTB9	1.25825	0.794754	1.9199e-09	RNF220	E3 ubiquitin-protein ligase RNF220	down
B7Z4Y0	1.25858	0.794545	3.82777e-09		cDNA FLJ52711, highly similar to Homo sapiens thioredoxin domain containing 14 (TXNDC14), mRNA	down
Q8IVM0	1.25971	0.793836	2.00857e-09	CCDC50	Coiled-coil domain-containing protein 50	down
B3KW52	1.2598	0.793779	3.60606e-13		cDNA FLJ42145 fis, clone TESTI4000228, highly similar to Mus musculus ubiquitin family domain containing 1 (Ubfd1), mRNA	down
P40925	1.26157	0.792664	3.54039e-13	MDH1	Malate dehydrogenase, cytoplasmic	down
B4E022	1.26229	0.792212	8.73767e-14		cDNA FLJ56274, highly similar to Transketolase (EC 2.2.1.1)	down
Q05DU1	1.26242	0.792129	3.65476e-10	GNL3L	GNL3L protein	down
P00338	1.26267	0.79197	2.12399e-15	LDHA	L-lactate dehydrogenase A chain	down
P07195	1.26371	0.791324	3.89799e-11	LDHB	L-lactate dehydrogenase B chain	down
P27824	1.26481	0.790631	2.20673e-15	CANX	Calnexin	down
B3KM97	1.26503	0.790498	4.79309e-12		cDNA FLJ10554 fis, clone NT2RP2002385, highly similar to Synaptic glycoprotein SC2	down
H0Y5S9	1.26503	0.790495	0.00109586	CSNK1E	Casein kinase I isoform epsilon	down
Q8NBX0	1.26505	0.790485	8.67443e-08	SCCPDH	Saccharopine dehydrogenase-like oxidoreductase	down
Q5W0B1	1.26734	0.789054	2.22273e-05	RNF219	RING finger protein 219	down
Q9H074	1.26795	0.788673	1.82858e-10	PAIP1	Polyadenylate-binding protein-interacting protein 1	down
Q8TEF1	1.26997	0.787419	0.00428105	FLJ00246	FLJ00246 protein	down
P00558	1.2702	0.787278	1.06092e-16	PGK1	Phosphoglycerate kinase 1	down
K7EJR3	1.27093	0.786822	1.36948e-13	PSMD8	26S proteasome non-ATPase regulatory subunit 8	down
A0A142I7X2	1.27135	0.786567	0.0191922		NUP98/PHF23 fusion 2 protein	down
B4DGN8	1.27323	0.785401	1.99171e-15		cDNA FLJ53377, highly similar to Procollagen-lysine, 2-oxoglutarate 5-dioxygenase 1 (EC 1.14.11.4)	down
A8MU58	1.2747	0.784496	1.11809e-05	AIMP2	Aminoacyl tRNA synthase complex-interacting multifunctional protein 2	down
B5BU16	1.27508	0.784263	1.16831e-10	MAP2K6	Mitogen-activated protein kinase kinase 6	down
P22234	1.27631	0.783511	1.58046e-14	PAICS	Multifunctional protein ADE2	down
H0YG38	1.27733	0.782886	4.59601e-12	PRPF40A	Pre-mRNA-processing factor 40 homolog A	down
B7Z3X0	1.27762	0.782708	2.2199e-14		cDNA FLJ51224	down
P11021	1.27926	0.781704	2.22672e-14	HSPA5	Endoplasmic reticulum chaperone BiP	down
E5KN59	1.27979	0.781381	1.87955e-14		Peptidyl-prolyl cis-trans isomerase D	down
Q09028	1.28062	0.780874	1.97479e-13	RBBP4	Histone-binding protein RBBP4	down
Q02790	1.28097	0.780656	4.37309e-14	FKBP4	Peptidyl-prolyl cis-trans isomerase FKBP4	down
B7Z4M1	1.28232	0.779839	2.35697e-11	RTN3	Reticulon	down
B7Z5N5	1.28407	0.778772	0.000906184	SMAD2	Mothers against decapentaplegic homolog	down
A0A0A0MT47	1.28432	0.778623	0.0081556	MPHOSPH8	M-phase phosphoprotein 8	down
Q5TD07	1.28448	0.778523	4.4209e-12	NQO2	Ribosyldihydronicotinamide dehydrogenase [quinone]	down
B3KNM6	1.28467	0.778413	4.34917e-12		cDNA FLJ14968 fis, clone THYRO1000288, highly similar to CAAX prenyl protease 1 homolog (EC 3.4.24.84)	down
P51580	1.28834	0.776191	4.52562e-14	TPMT	Thiopurine S-methyltransferase	down
E9PS47	1.2893	0.775617	0.0379563	PTDSS2	Phosphatidylserine synthase 2	down
K7ENU7	1.29037	0.774969	1.26939e-08	PPIP5K2	Inositol hexakisphosphate and diphosphoinositol-pentakisphosphate kinase 2	down
E9PGM1	1.29108	0.774543	1.33033e-13	EIF4G1	Eukaryotic translation initiation factor 4 gamma 1	down
A0A0A0MR08	1.2911	0.774534	2.58828e-06	USP19	Ubiquitin carboxyl-terminal hydrolase 19	down
Q8TCJ2	1.29366	0.772999	1.05452e-13	STT3B	Dolichyl-diphosphooligosaccharide--protein glycosyltransferase subunit STT3B	down
B4DMN3	1.2939	0.772858	1.75227e-07		cDNA FLJ59932	down
B7Z4V2	1.29586	0.771688	2.45518e-15		cDNA FLJ51907, highly similar to Stress-70 protein, mitochondrial	down
Q9H330	1.29632	0.771416	0.00284532	TMEM245	Transmembrane protein 245	down
Q5VZK9	1.29769	0.770597	5.97131e-13	CARMIL1	F-actin-uncapping protein LRRC16A	down
P07900	1.2989	0.769882	2.21995e-14	HSP90AA1	Heat shock protein HSP 90-alpha	down
Q9GZT9	1.29943	0.769569	2.78892e-09	EGLN1	Egl nine homolog 1	down
B2R6X5	1.30008	0.769183	0.000530256		cDNA, FLJ93166, highly similar to Homo sapiens heat shock 70kDa protein 6 (HSP70B') (HSPA6), mRNA	down
H7C4C5	1.30247	0.767775	0.00435419	MAP4	Microtubule-associated protein	down
O76094	1.30326	0.767304	5.24116e-10	SRP72	Signal recognition particle subunit SRP72	down
D6RB85	1.30453	0.766557	7.75891e-12	CANX	Calnexin	down
Q14498	1.30551	0.765982	2.10389e-14	RBM39	RNA-binding protein 39	down
Q99962	1.30571	0.765867	1.49169e-08	SH3GL2	Endophilin-A1	down
Q8NE71	1.30592	0.765746	4.87681e-15	ABCF1	ATP-binding cassette sub-family F member 1	down
Q5VXN0	1.30598	0.765706	9.29366e-15	RPF2	Ribosome production factor 2 homolog	down
F8WES8	1.30717	0.765013	3.17977e-12	THOC5	THO complex subunit 5 homolog	down
F8VWS0	1.30791	0.764576	2.93209e-12	RPLP0	60S acidic ribosomal protein P0	down
A0A1B0GVB1	1.30814	0.764446	1.94068e-05	SLC12A5	Solute carrier family 12 member 5	down
Q5T4U8	1.30815	0.764436	2.32377e-16	RABGGTB	Geranylgeranyl transferase type-2 subunit beta	down
B7ZA87	1.30975	0.763506	2.17364e-06		cDNA, FLJ79101, highly similar to Mitochondrial fission regulator 1	down
P35241	1.31035	0.763153	1.41611e-10	RDX	Radixin	down
K7EIJ0	1.31369	0.761216	1.31796e-12	WBP2	WW domain-binding protein 2	down
F4ZW66	1.31381	0.761146	2.88035e-09		NF110b	down
M0R0V2	1.31388	0.761107	4.90155e-10	DHPS	Deoxyhypusine synthase	down
E5KRP6	1.31606	0.759844	6.0398e-05	SPAST	Spastin	down
B4DLK3	1.31704	0.759276	5.25509e-08		cDNA FLJ55098, highly similar to tRNA-dihydrouridine synthase 3-like (EC 1.-.-.-)	down
Q0VGA5	1.31748	0.759022	8.42051e-15	SARS	SARS protein	down
B2R5M8	1.31779	0.758846	1.31607e-17		Isocitrate dehydrogenase [NADP]	down
P15121	1.3184	0.758495	9.02023e-14	AKR1B1	Aldose reductase	down
E7ET15	1.31902	0.75814	2.56648e-10	U2SURP	U2 snRNP-associated SURP motif-containing protein	down
I3L4V5	1.32023	0.757444	7.66641e-11	BRD7	Bromodomain-containing protein 7	down
P31327	1.32303	0.755842	3.65084e-15	CPS1	Carbamoyl-phosphate synthase [ammonia], mitochondrial	down
B4DI12	1.32839	0.752793	3.92938e-08		cDNA FLJ56014, highly similar to Homo sapiens kinase D-interacting substance of 220 kDa (KIDINS220), mRNA	down
F6TLX2	1.32985	0.751965	1.57695e-09	GLOD4	Glyoxalase domain-containing protein 4	down
P68104	1.33125	0.751172	3.03073e-15	EEF1A1	Elongation factor 1-alpha 1	down
P36578	1.33132	0.751133	4.85909e-17	RPL4	60S ribosomal protein L4	down
B3KQF0	1.33161	0.750969	3.05407e-10		cDNA FLJ90354 fis, clone NT2RP2003390, highly similar to Translocation protein SEC63 homolog	down
Q96E43	1.33531	0.748892	6.63081e-10	OSBPL8	OSBPL8 protein	down
Q01650	1.33548	0.748794	2.73353e-11	SLC7A5	Large neutral amino acids transporter small subunit 1	down
Q8IY81	1.34027	0.74612	5.39554e-15	FTSJ3	pre-rRNA processing protein FTSJ3	down
P43365	1.34161	0.745375	2.55355e-10	MAGEA12	Melanoma-associated antigen 12	down
P52209	1.34366	0.744238	4.28368e-17	PGD	6-phosphogluconate dehydrogenase, decarboxylating	down
Q7LG56	1.34602	0.742934	0.000362197	RRM2B	Ribonucleoside-diphosphate reductase subunit M2 B	down
E9PQC4	1.34637	0.742736	3.01577e-08	NUF2	Kinetochore protein Nuf2	down
P07437	1.34969	0.740908	4.77771e-16	TUBB	Tubulin beta chain	down
Q9Y3P9	1.35098	0.740204	4.10995e-05	RABGAP1	Rab GTPase-activating protein 1	down
P08238	1.35382	0.738649	6.46811e-14	HSP90AB1	Heat shock protein HSP 90-beta	down
F5H155	1.35438	0.738344	1.57258e-12	LDHC	L-lactate dehydrogenase	down
P26038	1.35622	0.737344	3.71409e-17	MSN	Moesin	down
B3KVU0	1.35691	0.736971	1.76288e-11		Phosphate transporter	down
F5H5X6	1.35896	0.735855	1.8003e-12	NOP2	Probable 28S rRNA (cytosine(4447)-C(5))-methyltransferase	down
B2RB06	1.35928	0.735686	5.28086e-11		cDNA, FLJ95242, highly similar to Homo sapiens L-3-hydroxyacyl-Coenzyme A dehydrogenase, short chain (HADHSC), mRNA	down
I3L2B0	1.36076	0.734881	1.33029e-09	CLUH	Clustered mitochondria protein homolog	down
A8K4D5	1.36107	0.734716	8.0478e-14	KYNU	Kynureninase	down
Q9BT25	1.36288	0.733741	0.031548	HAUS8	HAUS augmin-like complex subunit 8	down
D2CPJ9	1.36741	0.73131	1.0014e-06		Mutant mutant xeroderma pigmentosum complementation group C protein	down
P37837	1.36741	0.73131	2.52309e-12	TALDO1	Transaldolase	down
A0A1U9X7W4	1.36913	0.730393	5.92158e-14		HSPA1A	down
Q3LRI9	1.3712	0.729288	0.000129571	NBR1	Neighbor of BRCA1 gene 1	down
A7BI36	1.37538	0.72707	2.86387e-18	RRBP1	p180/ribosome receptor	down
J3QLG5	1.37714	0.72614	1.57881e-05	ENGASE	Cytosolic endo-beta-N-acetylglucosaminidase	down
B4DVQ5	1.3778	0.725796	6.88552e-14	EIF3C	Eukaryotic translation initiation factor 3 subunit C	down
A0A087WTA5	1.37892	0.725207	0.0347219	EIF2B4	Translation initiation factor eIF-2B subunit delta	down
H0YB07	1.38618	0.721405	1.34146e-11	LY6K	Lymphocyte antigen 6K	down
Q5CAQ5	1.39891	0.714843	2.63514e-15	TRA1	Tumor rejection antigen (Gp96) 1	down
O14732	1.39953	0.714526	6.05882e-14	IMPA2	Inositol monophosphatase 2	down
Q9NSK0	1.4034	0.712554	1.05896e-08	KLC4	Kinesin light chain 4	down
Q7L1Q6	1.41726	0.705587	1.00723e-12	BZW1	Basic leucine zipper and W2 domain-containing protein 1	down
A8K690	1.42027	0.70409	3.60184e-13		cDNA FLJ76863, highly similar to Homo sapiens stress-induced-phosphoprotein 1 (Hsp70/Hsp90-organizing protein) (STIP1), mRNA	down
B3KMW3	1.4275	0.700528	3.93322e-07		cDNA FLJ12779 fis, clone NT2RP2001748, moderately similar to FARNESYL PYROPHOSPHATE SYNTHETASE	down
B7Z6P1	1.43527	0.696734	1.53637e-13		cDNA FLJ53662, highly similar to Actin, alpha skeletal muscle	down
Q5T0Q6	1.4376	0.695602	1.24152e-07	DPYSL4	Dihydropyrimidinase-related protein 4	down
A0A0S2Z5C8	1.43803	0.695397	6.15954e-09	SLC39A14	Solute carrier family 39 member 14 isoform 4	down
Q6Y1H2	1.44237	0.693305	1.68012e-09	HACD2	Very-long-chain (3R)-3-hydroxyacyl-CoA dehydratase 2	down
J3KSI4	1.4535	0.687994	1.28311e-11	MPDU1	Mannose-P-dolichol utilization defect 1 protein	down
A0A087X1A5	1.45462	0.687463	3.63914e-08	STAU1	Double-stranded RNA-binding protein Staufen homolog 1	down
C9J8R7	1.45514	0.687219	0.000155713	GTPBP10	GTP-binding protein 10	down
R9WQY1	1.45765	0.686034	7.1662e-11	FMR1	Fragile X mental retardation 1	down
Q13515	1.4746	0.678149	3.82081e-11	BFSP2	Phakinin	down
H0Y7N1	1.47551	0.677733	1.07578e-05	DDAH2	N(G),N(G)-dimethylarginine dimethylaminohydrolase 2	down
B4E0H5	1.48845	0.671841	2.33463e-12	FBXO28	cDNA FLJ50331, highly similar to F-box only protein 28	down
Q04828	1.49325	0.669682	1.08312e-12	AKR1C1	Aldo-keto reductase family 1 member C1	down
B2R704	1.49549	0.668677	8.01766e-11		cDNA, FLJ93207, highly similar to Homo sapiens microtubule-associated protein 7 (MAP7), mRNA	down
Q6ZVX7	1.51925	0.658219	5.33573e-15	NCCRP1	F-box only protein 50	down
B4E2Z3	1.51986	0.657956	5.42866e-18		cDNA FLJ54090, highly similar to 4F2 cell-surface antigen heavy chain	down
E9PME6	1.52123	0.657364	2.76045e-08	USF1	Upstream stimulatory factor 1	down
E9PS74	1.52517	0.655663	1.25272e-11	SLC43A3	Solute carrier family 43 member 3	down
O14556	1.53604	0.651023	9.72521e-12	GAPDHS	Glyceraldehyde-3-phosphate dehydrogenase, testis-specific	down
A0A218KGQ4	1.57277	0.63582	0.0148355	PSEN2	Presenilin	down
P09923	1.5835	0.631513	2.17705e-12	ALPI	Intestinal-type alkaline phosphatase	down
Q96H29	1.58568	0.630642	3.85782e-14		ER lumen protein-retaining receptor	down
H3BRW3	1.59054	0.628717	6.103e-05	GFER	FAD-linked sulfhydryl oxidase ALR	down
P14324	1.62188	0.61657	2.60963e-15	FDPS	Farnesyl pyrophosphate synthase	down
Q9NZJ9	1.63555	0.611417	1.47556e-06	NUDT4	Diphosphoinositol polyphosphate phosphohydrolase 2	down
Q5STZ8	1.66163	0.601819	8.46011e-13	ABCF1	ATP-binding cassette sub-family F member 1	down
E9PQ48	1.72146	0.580902	1.97153e-08	GSDMD	Gasdermin-D	down
E9PJ07	1.74522	0.572993	0.000223221	EDRF1	Erythroid differentiation-related factor 1	down
B4DDD6	1.80622	0.553642	0.00109373	DBNL	cDNA FLJ59450, highly similar to Drebrin-like protein	down
Q9BW85	1.82572	0.54773	0.000386245	CCDC94	Coiled-coil domain-containing protein 94	down
O00767	1.86793	0.535352	6.72312e-13	SCD	Acyl-CoA desaturase	down
B4DTB9	1.8714	0.53436	1.4746e-06		cDNA FLJ50666, weakly similar to Long-chain-fatty-acid--CoA ligase (EC 6.2.1.3)	down
P35321	1.92696	0.518952	9.79889e-09	SPRR1A	Cornifin-A	down
C9J8T0	1.94443	0.514289	5.00631e-05	EEFSEC	Selenocysteine-specific elongation factor	down
P09651	1.94612	0.513842	0.00204709	HNRNPA1	Heterogeneous nuclear ribonucleoprotein A1	down
B4DM30	1.98728	0.5032	0.00825228	DHX38	DEAH (Asp-Glu-Ala-His) box polypeptide 38, isoform CRA_d	down
A0A087WX16	2.01707	0.495769	4.27168e-12	ALG9	Alpha-1,2-mannosyltransferase ALG9	down
D6R955	2.03838	0.490585	0.0080155	PITX1	Pituitary homeobox 1	down
Q5T4K2	2.05538	0.486529	0.000783303	SLC39A1	Zinc transporter ZIP1	down
H3BQQ2	2.05883	0.485712	5.71514e-05	ZNF598	E3 ubiquitin-protein ligase ZNF598	down
H0YF21	2.33104	0.428994	3.45734e-12	MAP7D1	MAP7 domain-containing protein 1	down
