# Supplementary material for: Proteomic Characterization of Proliferation Inhibition of Well-Differentiated Laryngeal Squamous Cell Carcinoma Cells Under Below-Background Radiation in a Deep Underground Environment
Source: Front Public Health. 2020 Oct 30;8:584964. doi: 10.3389/fpubh.2020.584964 (PMC7661695; doi:10.3389/fpubh.2020.584964)
Supplement: Supplementary file 3 [file Table_3.XLSX]

## Sheet: Tablib Dataset
maxLevel	levels	GO_Name	GO_ID	Pvalue	Pvalue_adjusted	PAS_Value	PAS_Zscore	max_zscore	min_zscore	Genes	Count	Pop_Hit	List_Total	Background_Genes	URL
Biological progress
3	3	protein folding	GO:0006457	6.72e-16	2.06e-12	1.99	0.98	13.8229	-0.402053	EDEM3|1.200160327;CSNK2A2|1.206373969;HSPA8|1.210908698;ERP29|1.211052285;DNAJA1|1.216823491;B3KX11|1.222845667;Q59ET3|1.227639483;TUBA4A|1.230928916;DNAJC7|1.23678357;CCT8|1.242376167;CDC37|1.251413289;P4HB|1.25369623;CANX|1.264812414;HSPA5|1.279256907;E5KN59|1.279785263;FKBP4|1.280973519;B7Z4V2|1.295859804;HSP90AA1|1.298900982;HSP90AB1|1.353823184;TRA1|1.398908361	20	722	195	85180	http://www.ebi.ac.uk/QuickGO/GTerm?id=GO:0006457
4	4	cellular catabolic process	GO:0044248	4.1e-15	5.43e-12	4.78	2.93	13.8229	-0.402053	EDEM3|1.200160327;RACK1|1.200203431;COPS3|1.203106276;ADRM1|1.203360941;CSNK2A2|1.206373969;NEMF|1.207352773;ACADVL|1.207352951;DECR1|1.208299198;HSPA8|1.210908698;FEN1|1.211580135;HCG_2002731|1.212058489;AURKA|1.21414322;RPL7|1.222072052;SERBP1|1.228198775;HM13|1.228762901;PSMD14|1.233584486;RPS2|1.238051864;PRKACA|1.238137539;ELOA|1.24155942;CDC37|1.251413289;ATG3|1.254679579;EXOSC5|1.256005356…	44	4888	195	85180	http://www.ebi.ac.uk/QuickGO/GTerm?id=GO:0044248
6	6	amide biosynthetic process	GO:0043604	5.32e-15	5.43e-12	3.47	2.01	13.8229	-0.402053	RACK1|1.200203431;MRPS30|1.204592403;NEMF|1.207352773;ASS1|1.216347729;EEF1G|1.219339681;NARS|1.220411864;RPL7|1.222072052;TUFM|1.22868759;EIF2B1|1.230505633;OK/KNS-CL.6|1.232251356;YARS|1.23255213;SRPRA|1.235897594;RPS2|1.238051864;SRPRB|1.24080677;ELOA|1.24155942;ILF3|1.242433362;CELF1|1.242751523;ACLY|1.246554751;B2RDX5|1.252927471;PAIP1|1.267952051;EIF4G1|1.291084491;SRP72|1.303264191;ABCF1|1…	32	2536	195	85180	http://www.ebi.ac.uk/QuickGO/GTerm?id=GO:0043604
5	5	cellular amide metabolic process	GO:0043603	1.65e-14	1.16e-11	3.75	2.21	13.8229	-0.402053	RACK1|1.200203431;MRPS30|1.204592403;NEMF|1.207352773;HSPA8|1.210908698;ASS1|1.216347729;EEF1G|1.219339681;NARS|1.220411864;RPL7|1.222072052;TUFM|1.22868759;HM13|1.228762901;EIF2B1|1.230505633;OK/KNS-CL.6|1.232251356;YARS|1.23255213;SRPRA|1.235897594;RPS2|1.238051864;SRPRB|1.24080677;ELOA|1.24155942;ILF3|1.242433362;CELF1|1.242751523;ACLY|1.246554751;B2RDX5|1.252927471;PAIP1|1.267952051;EIF4G1|1.…	35	3201	195	85180	http://www.ebi.ac.uk/QuickGO/GTerm?id=GO:0043603
5	5	cellular protein metabolic process	GO:0044267	1.89e-14	1.16e-11	7.93	5.12	13.8229	-0.402053	EDEM3|1.200160327;RACK1|1.200203431;NAA20|1.201137119;DCUN1D1|1.202853043;COPS3|1.203106276;ADRM1|1.203360941;MRPS30|1.204592403;CSNK2A2|1.206373969;NEMF|1.207352773;ACADVL|1.207352951;HSPA8|1.210908698;ERP29|1.211052285;AURKA|1.21414322;DNAJA1|1.216823491;EEF1G|1.219339681;NARS|1.220411864;CDK7|1.220427781;RPL7|1.222072052;TUFM|1.22868759;HM13|1.228762901;EIF2B1|1.230505633;TUBA4A|1.230928916;OK…	76	13787	195	85180	http://www.ebi.ac.uk/QuickGO/GTerm?id=GO:0044267
4	4	organic substance catabolic process	GO:1901575	8.22e-14	4.2e-11	4.49	2.73	13.8229	-0.402053	EDEM3|1.200160327;RACK1|1.200203431;COPS3|1.203106276;ADRM1|1.203360941;CSNK2A2|1.206373969;NEMF|1.207352773;ACADVL|1.207352951;DECR1|1.208299198;HSPA8|1.210908698;FEN1|1.211580135;HCG_2002731|1.212058489;AURKA|1.21414322;RPL7|1.222072052;SERBP1|1.228198775;HM13|1.228762901;PSMD14|1.233584486;RPS2|1.238051864;PRKACA|1.238137539;ELOA|1.24155942;EXOSC5|1.256005356;LDHA|1.26267462;PAIP1|1.267952051;…	41	4647	195	85180	http://www.ebi.ac.uk/QuickGO/GTerm?id=GO:1901575
3	3	catabolic process	GO:0009056	1.94e-13	8.48e-11	4.93	3.03	13.8229	-0.402053	EDEM3|1.200160327;RACK1|1.200203431;COPS3|1.203106276;ADRM1|1.203360941;CSNK2A2|1.206373969;NEMF|1.207352773;ACADVL|1.207352951;DECR1|1.208299198;HSPA8|1.210908698;FEN1|1.211580135;HCG_2002731|1.212058489;AURKA|1.21414322;RPL7|1.222072052;SERBP1|1.228198775;HM13|1.228762901;PSMD14|1.233584486;RPS2|1.238051864;PRKACA|1.238137539;ELOA|1.24155942;CDC37|1.251413289;ATG3|1.254679579;EXOSC5|1.256005356…	45	5699	195	85180	http://www.ebi.ac.uk/QuickGO/GTerm?id=GO:0009056
4	4	protein metabolic process	GO:0019538	2.77e-13	1.06e-10	8.54	5.54	13.8229	-0.402053	EDEM3|1.200160327;RACK1|1.200203431;NAA20|1.201137119;SCRN1|1.201683626;DCUN1D1|1.202853043;COPS3|1.203106276;ADRM1|1.203360941;MRPS30|1.204592403;CSNK2A2|1.206373969;NEMF|1.207352773;ACADVL|1.207352951;HSPA8|1.210908698;ERP29|1.211052285;AURKA|1.21414322;DNAJA1|1.216823491;EEF1G|1.219339681;NARS|1.220411864;CDK7|1.220427781;RPL7|1.222072052;TUFM|1.22868759;HM13|1.228762901;EIF2B1|1.230505633;TUB…	81	16126	195	85180	http://www.ebi.ac.uk/QuickGO/GTerm?id=GO:0019538
4	4	organic acid metabolic process	GO:0006082	3.38e-13	1.12e-10	4	2.38	13.8229	-0.402053	PSPH|1.203223282;ACADVL|1.207352951;DECR1|1.208299198;ASS1|1.216347729;GOT2|1.217855769;NARS|1.220411864;B4DGI7|1.230167477;EIF2B1|1.230505633;YARS|1.23255213;PSMD14|1.233584486;ACLY|1.246554751;P4HA1|1.252491897;B2RDX5|1.252927471;P4HB|1.25369623;MDH1|1.26156892;LDHA|1.26267462;LDHB|1.26370556;PGK1|1.270199199;CARMIL1|1.297694602;EGLN1|1.299428661;SARS|1.317484205;B2R5M8|1.317790071;CPS1|1.32302…	34	3352	195	85180	http://www.ebi.ac.uk/QuickGO/GTerm?id=GO:0006082
6	6	carboxylic acid metabolic process	GO:0019752	3.65e-13	1.12e-10	3.89	2.3	13.8229	-0.402053	PSPH|1.203223282;ACADVL|1.207352951;DECR1|1.208299198;ASS1|1.216347729;GOT2|1.217855769;NARS|1.220411864;B4DGI7|1.230167477;EIF2B1|1.230505633;YARS|1.23255213;PSMD14|1.233584486;ACLY|1.246554751;P4HA1|1.252491897;B2RDX5|1.252927471;P4HB|1.25369623;MDH1|1.26156892;LDHA|1.26267462;LDHB|1.26370556;PGK1|1.270199199;EGLN1|1.299428661;SARS|1.317484205;B2R5M8|1.317790071;CPS1|1.323028603;SLC7A5|1.335480…	33	3162	195	85180	http://www.ebi.ac.uk/QuickGO/GTerm?id=GO:0019752
5	5	peptide metabolic process	GO:0006518	6.3e-13	1.76e-10	3.02	1.7	13.8229	-0.402053	RACK1|1.200203431;MRPS30|1.204592403;NEMF|1.207352773;HSPA8|1.210908698;EEF1G|1.219339681;NARS|1.220411864;RPL7|1.222072052;TUFM|1.22868759;HM13|1.228762901;EIF2B1|1.230505633;OK/KNS-CL.6|1.232251356;YARS|1.23255213;SRPRA|1.235897594;RPS2|1.238051864;SRPRB|1.24080677;ELOA|1.24155942;ILF3|1.242433362;CELF1|1.242751523;B2RDX5|1.252927471;PAIP1|1.267952051;EIF4G1|1.291084491;HSP90AA1|1.298900982;SRP…	30	2647	195	85180	http://www.ebi.ac.uk/QuickGO/GTerm?id=GO:0006518
4	4	response to organic substance	GO:0010033	8.15e-13	1.95e-10	4.9	3.01	13.8229	-0.402053	EDEM3|1.200160327;RACK1|1.200203431;ACADVL|1.207352951;HSPA8|1.210908698;AURKA|1.21414322;ASS1|1.216347729;DNAJA1|1.216823491;TUFM|1.22868759;HM13|1.228762901;EIF2B1|1.230505633;PSMD14|1.233584486;SRPRA|1.235897594;ASPH|1.237458294;RPS2|1.238051864;PRKACA|1.238137539;STRAP|1.239316781;S100P|1.240300943;SRPRB|1.24080677;CDC37|1.251413289;OTULIN|1.251949238;P4HB|1.25369623;LDHA|1.26267462;CANX|1.26…	43	5459	195	85180	http://www.ebi.ac.uk/QuickGO/GTerm?id=GO:0010033
5	5	macromolecule catabolic process	GO:0009057	8.28e-13	1.95e-10	3.15	1.79	13.8229	-0.402053	EDEM3|1.200160327;RACK1|1.200203431;COPS3|1.203106276;ADRM1|1.203360941;CSNK2A2|1.206373969;NEMF|1.207352773;HSPA8|1.210908698;FEN1|1.211580135;HCG_2002731|1.212058489;AURKA|1.21414322;RPL7|1.222072052;SERBP1|1.228198775;HM13|1.228762901;PSMD14|1.233584486;RPS2|1.238051864;PRKACA|1.238137539;ELOA|1.24155942;EXOSC5|1.256005356;PAIP1|1.267952051;HSPA5|1.279256907;USP19|1.291098227;STT3B|1.29366322;…	31	2866	195	85180	http://www.ebi.ac.uk/QuickGO/GTerm?id=GO:0009057
4	4	cellular response to stress	GO:0033554	1.2e-12	2.63e-10	4.17	2.5	13.8229	-0.402053	EDEM3|1.200160327;RACK1|1.200203431;RUVBL1|1.201408741;COPS3|1.203106276;CSNK2A2|1.206373969;ACADVL|1.207352951;HSPA8|1.210908698;ERP29|1.211052285;FEN1|1.211580135;AURKA|1.21414322;ASS1|1.216347729;DNAJA1|1.216823491;HM13|1.228762901;EIF2B1|1.230505633;PSMD14|1.233584486;BOD1L1|1.23385894;SRPRA|1.235897594;DNAJC7|1.23678357;PRKACA|1.238137539;SRPRB|1.24080677;ISY1|1.242486003;XRCC6|1.242593258;C…	39	4592	195	85180	http://www.ebi.ac.uk/QuickGO/GTerm?id=GO:0033554
5	5	oxoacid metabolic process	GO:0043436	1.42e-12	2.9e-10	3.89	2.3	13.8229	-0.402053	PSPH|1.203223282;ACADVL|1.207352951;DECR1|1.208299198;ASS1|1.216347729;GOT2|1.217855769;NARS|1.220411864;B4DGI7|1.230167477;EIF2B1|1.230505633;YARS|1.23255213;PSMD14|1.233584486;ACLY|1.246554751;P4HA1|1.252491897;B2RDX5|1.252927471;P4HB|1.25369623;MDH1|1.26156892;LDHA|1.26267462;LDHB|1.26370556;PGK1|1.270199199;EGLN1|1.299428661;SARS|1.317484205;B2R5M8|1.317790071;CPS1|1.323028603;SLC7A5|1.335480…	33	3325	195	85180	http://www.ebi.ac.uk/QuickGO/GTerm?id=GO:0043436
5	5	response to unfolded protein	GO:0006986	1.65e-12	3.17e-10	1.16	0.41	13.8229	-0.402053	EDEM3|1.200160327;RACK1|1.200203431;ACADVL|1.207352951;HSPA8|1.210908698;DNAJA1|1.216823491;SRPRA|1.235897594;SRPRB|1.24080677;CANX|1.264812414;HSPA5|1.279256907;STT3B|1.29366322;HSP90AA1|1.298900982;HSP90AB1|1.353823184	12	264	195	85180	http://www.ebi.ac.uk/QuickGO/GTerm?id=GO:0006986
6	6	translation	GO:0006412	1.87e-12	3.38e-10	2.73	1.5	13.8229	-0.402053	RACK1|1.200203431;MRPS30|1.204592403;NEMF|1.207352773;EEF1G|1.219339681;NARS|1.220411864;RPL7|1.222072052;TUFM|1.22868759;EIF2B1|1.230505633;OK/KNS-CL.6|1.232251356;YARS|1.23255213;SRPRA|1.235897594;RPS2|1.238051864;SRPRB|1.24080677;ELOA|1.24155942;ILF3|1.242433362;CELF1|1.242751523;B2RDX5|1.252927471;PAIP1|1.267952051;EIF4G1|1.291084491;SRP72|1.303264191;ABCF1|1.305916245;DHPS|1.313876557;SARS|1…	27	2212	195	85180	http://www.ebi.ac.uk/QuickGO/GTerm?id=GO:0006412
2	2	cellular component organization or biogenesis	GO:0071840	2.78e-12	4.74e-10	8.6	5.58	13.8229	-0.402053	RACK1|1.200203431;COPS3|1.203106276;GOPC|1.203346993;ADRM1|1.203360941;COLGALT1|1.204733735;NAXE|1.205087848;CSNK2A2|1.206373969;FTL|1.207449638;DECR1|1.208299198;HSPA8|1.210908698;FEN1|1.211580135;AURKA|1.21414322;MTX2|1.215232237;B2RD51|1.221392234;RPL7|1.222072052;MAP7D3|1.224789088;BIN1|1.225293941;HAUS1|1.225917258;SERBP1|1.228198775;TUFM|1.22868759;HM13|1.228762901;TUBA4A|1.230928916;PCM1|1…	76	15166	195	85180	http://www.ebi.ac.uk/QuickGO/GTerm?id=GO:0071840
5	5	cellular macromolecule catabolic process	GO:0044265	3.15e-12	5.08e-10	2.79	1.54	13.8229	-0.402053	EDEM3|1.200160327;RACK1|1.200203431;COPS3|1.203106276;ADRM1|1.203360941;CSNK2A2|1.206373969;NEMF|1.207352773;HSPA8|1.210908698;FEN1|1.211580135;HCG_2002731|1.212058489;AURKA|1.21414322;RPL7|1.222072052;SERBP1|1.228198775;HM13|1.228762901;PSMD14|1.233584486;RPS2|1.238051864;PRKACA|1.238137539;ELOA|1.24155942;EXOSC5|1.256005356;PAIP1|1.267952051;HSPA5|1.279256907;USP19|1.291098227;STT3B|1.29366322;…	28	2445	195	85180	http://www.ebi.ac.uk/QuickGO/GTerm?id=GO:0044265
7	6,7	peptide biosynthetic process	GO:0043043	3.81e-12	5.84e-10	2.73	1.5	13.8229	-0.402053	RACK1|1.200203431;MRPS30|1.204592403;NEMF|1.207352773;EEF1G|1.219339681;NARS|1.220411864;RPL7|1.222072052;TUFM|1.22868759;EIF2B1|1.230505633;OK/KNS-CL.6|1.232251356;YARS|1.23255213;SRPRA|1.235897594;RPS2|1.238051864;SRPRB|1.24080677;ELOA|1.24155942;ILF3|1.242433362;CELF1|1.242751523;B2RDX5|1.252927471;PAIP1|1.267952051;EIF4G1|1.291084491;SRP72|1.303264191;ABCF1|1.305916245;DHPS|1.313876557;SARS|1…	27	2282	195	85180	http://www.ebi.ac.uk/QuickGO/GTerm?id=GO:0043043
4	4	response to topologically incorrect protein	GO:0035966	4.57e-12	6.68e-10	1.16	0.41	13.8229	-0.402053	EDEM3|1.200160327;RACK1|1.200203431;ACADVL|1.207352951;HSPA8|1.210908698;DNAJA1|1.216823491;SRPRA|1.235897594;SRPRB|1.24080677;CANX|1.264812414;HSPA5|1.279256907;STT3B|1.29366322;HSP90AA1|1.298900982;HSP90AB1|1.353823184	12	288	195	85180	http://www.ebi.ac.uk/QuickGO/GTerm?id=GO:0035966
2	2	metabolic process	GO:0008152	6.2e-12	8.64e-10	18.38	12.39	13.8229	-0.402053	A8K7V1|1.200056683;EDEM3|1.200160327;RACK1|1.200203431;NAA20|1.201137119;RUVBL1|1.201408741;SCRN1|1.201683626;DCUN1D1|1.202853043;COPS3|1.203106276;PSPH|1.203223282;ADRM1|1.203360941;MANEAL|1.204351927;MRPS30|1.204592403;COLGALT1|1.204733735;NAXE|1.205087848;CSNK2A2|1.206373969;FASN|1.206928999;NEMF|1.207352773;ACADVL|1.207352951;FTL|1.207449638;DECR1|1.208299198;HSPA8|1.210908698;ERP29|1.2110522…	158	49362	195	85180	http://www.ebi.ac.uk/QuickGO/GTerm?id=GO:0008152
3	3	response to chemical	GO:0042221	3.34e-11	4.45e-09	5.71	3.57	13.8229	-0.402053	EDEM3|1.200160327;RACK1|1.200203431;CSNK2A2|1.206373969;ACADVL|1.207352951;HSPA8|1.210908698;AURKA|1.21414322;ASS1|1.216347729;DNAJA1|1.216823491;TUFM|1.22868759;HM13|1.228762901;EIF2B1|1.230505633;PSMD14|1.233584486;SRPRA|1.235897594;ASPH|1.237458294;RPS2|1.238051864;PRKACA|1.238137539;STRAP|1.239316781;S100P|1.240300943;SRPRB|1.24080677;CDC37|1.251413289;OTULIN|1.251949238;P4HB|1.25369623;LDHA|…	50	7975	195	85180	http://www.ebi.ac.uk/QuickGO/GTerm?id=GO:0042221
3	3	primary metabolic process	GO:0044238	4.08e-11	5.21e-09	16.04	10.77	13.8229	-0.402053	A8K7V1|1.200056683;EDEM3|1.200160327;RACK1|1.200203431;NAA20|1.201137119;RUVBL1|1.201408741;SCRN1|1.201683626;DCUN1D1|1.202853043;COPS3|1.203106276;PSPH|1.203223282;ADRM1|1.203360941;MRPS30|1.204592403;NAXE|1.205087848;CSNK2A2|1.206373969;NEMF|1.207352773;ACADVL|1.207352951;DECR1|1.208299198;HSPA8|1.210908698;ERP29|1.211052285;FEN1|1.211580135;HCG_2002731|1.212058489;AURKA|1.21414322;ASS1|1.21634…	140	41421	195	85180	http://www.ebi.ac.uk/QuickGO/GTerm?id=GO:0044238
3	3	cellular component organization	GO:0016043	5e-11	6.13e-09	8.14	5.26	13.8229	-0.402053	RACK1|1.200203431;COPS3|1.203106276;GOPC|1.203346993;ADRM1|1.203360941;COLGALT1|1.204733735;NAXE|1.205087848;CSNK2A2|1.206373969;FTL|1.207449638;DECR1|1.208299198;HSPA8|1.210908698;FEN1|1.211580135;AURKA|1.21414322;MTX2|1.215232237;B2RD51|1.221392234;RPL7|1.222072052;MAP7D3|1.224789088;BIN1|1.225293941;HAUS1|1.225917258;SERBP1|1.228198775;TUFM|1.22868759;HM13|1.228762901;TUBA4A|1.230928916;PCM1|1…	72	14739	195	85180	http://www.ebi.ac.uk/QuickGO/GTerm?id=GO:0016043
3	3	organic substance metabolic process	GO:0071704	6.36e-11	7.5e-09	16.37	10.99	13.8229	-0.402053	A8K7V1|1.200056683;EDEM3|1.200160327;RACK1|1.200203431;NAA20|1.201137119;RUVBL1|1.201408741;SCRN1|1.201683626;DCUN1D1|1.202853043;COPS3|1.203106276;PSPH|1.203223282;ADRM1|1.203360941;MRPS30|1.204592403;NAXE|1.205087848;CSNK2A2|1.206373969;NEMF|1.207352773;ACADVL|1.207352951;DECR1|1.208299198;HSPA8|1.210908698;ERP29|1.211052285;FEN1|1.211580135;HCG_2002731|1.212058489;AURKA|1.21414322;ASS1|1.21634…	143	43034	195	85180	http://www.ebi.ac.uk/QuickGO/GTerm?id=GO:0071704
3	3	cellular metabolic process	GO:0044237	1.52e-10	1.72e-08	15.55	10.42	13.8229	-0.402053	A8K7V1|1.200056683;EDEM3|1.200160327;RACK1|1.200203431;NAA20|1.201137119;RUVBL1|1.201408741;DCUN1D1|1.202853043;COPS3|1.203106276;PSPH|1.203223282;ADRM1|1.203360941;MRPS30|1.204592403;NAXE|1.205087848;CSNK2A2|1.206373969;NEMF|1.207352773;ACADVL|1.207352951;DECR1|1.208299198;HSPA8|1.210908698;ERP29|1.211052285;FEN1|1.211580135;HCG_2002731|1.212058489;AURKA|1.21414322;ASS1|1.216347729;DNAJA1|1.2168…	138	41115	195	85180	http://www.ebi.ac.uk/QuickGO/GTerm?id=GO:0044237
5	5	protein complex subunit organization	GO:0071822	1.87e-10	2.05e-08	3.29	1.89	13.8229	-0.402053	RACK1|1.200203431;ADRM1|1.203360941;COLGALT1|1.204733735;NAXE|1.205087848;DECR1|1.208299198;HSPA8|1.210908698;AURKA|1.21414322;B2RD51|1.221392234;RPL7|1.222072052;MAP7D3|1.224789088;HAUS1|1.225917258;HM13|1.228762901;TUBA4A|1.230928916;ASPH|1.237458294;RPS2|1.238051864;CCT8|1.242376167;XRCC6|1.242593258;SH3GL1|1.248887176;P4HA1|1.252491897;RBBP4|1.280616973;FKBP4|1.280973519;CARMIL1|1.297694602;H…	32	3782	195	85180	http://www.ebi.ac.uk/QuickGO/GTerm?id=GO:0071822
3	3	cellular component biogenesis	GO:0044085	2.41e-10	2.55e-08	4.69	2.87	13.8229	-0.402053	RACK1|1.200203431;ADRM1|1.203360941;NAXE|1.205087848;DECR1|1.208299198;HSPA8|1.210908698;AURKA|1.21414322;B2RD51|1.221392234;RPL7|1.222072052;MAP7D3|1.224789088;HAUS1|1.225917258;HM13|1.228762901;TUBA4A|1.230928916;RPS2|1.238051864;PRKACA|1.238137539;STRAP|1.239316781;CCT8|1.242376167;ISY1|1.242486003;XRCC6|1.242593258;CELF1|1.242751523;ANTXR1|1.253051642;P4HB|1.25369623;ATG3|1.254679579;EXOSC5|1…	43	6520	195	85180	http://www.ebi.ac.uk/QuickGO/GTerm?id=GO:0044085
5	5	macromolecular complex assembly	GO:0065003	3.51e-10	3.58e-08	3.35	1.93	13.8229	-0.402053	RACK1|1.200203431;ADRM1|1.203360941;NAXE|1.205087848;DECR1|1.208299198;HSPA8|1.210908698;AURKA|1.21414322;B2RD51|1.221392234;MAP7D3|1.224789088;HAUS1|1.225917258;HM13|1.228762901;TUBA4A|1.230928916;PRKACA|1.238137539;STRAP|1.239316781;CCT8|1.242376167;ISY1|1.242486003;XRCC6|1.242593258;CELF1|1.242751523;P4HB|1.25369623;RBBP4|1.280616973;FKBP4|1.280973519;CARMIL1|1.297694602;HSP90AA1|1.298900982;S…	32	3879	195	85180	http://www.ebi.ac.uk/QuickGO/GTerm?id=GO:0065003
3	3	biosynthetic process	GO:0009058	3.68e-10	3.64e-08	9.86	6.46	13.8229	-0.402053	EDEM3|1.200160327;RACK1|1.200203431;RUVBL1|1.201408741;PSPH|1.203223282;ADRM1|1.203360941;MRPS30|1.204592403;NAXE|1.205087848;CSNK2A2|1.206373969;FASN|1.206928999;NEMF|1.207352773;ACADVL|1.207352951;HSPA8|1.210908698;FEN1|1.211580135;ASS1|1.216347729;GOT2|1.217855769;EEF1G|1.219339681;NARS|1.220411864;POLR3D|1.221869735;RPL7|1.222072052;GGPS1|1.222769049;TUFM|1.22868759;TXLNG|1.22893611;B4DGI7|1.…	87	20624	195	85180	http://www.ebi.ac.uk/QuickGO/GTerm?id=GO:0009058
4	4	macromolecular complex subunit organization	GO:0043933	5.4e-10	5.18e-08	4.02	2.4	13.8229	-0.402053	RACK1|1.200203431;ADRM1|1.203360941;COLGALT1|1.204733735;NAXE|1.205087848;DECR1|1.208299198;HSPA8|1.210908698;AURKA|1.21414322;B2RD51|1.221392234;RPL7|1.222072052;MAP7D3|1.224789088;HAUS1|1.225917258;HM13|1.228762901;TUBA4A|1.230928916;ASPH|1.237458294;RPS2|1.238051864;PRKACA|1.238137539;STRAP|1.239316781;CCT8|1.242376167;ISY1|1.242486003;XRCC6|1.242593258;CELF1|1.242751523;SH3GL1|1.248887176;P4H…	39	5647	195	85180	http://www.ebi.ac.uk/QuickGO/GTerm?id=GO:0043933
5	5	organonitrogen compound biosynthetic process	GO:1901566	6.9e-10	6.41e-08	4.82	2.95	13.8229	-0.402053	EDEM3|1.200160327;RACK1|1.200203431;PSPH|1.203223282;MRPS30|1.204592403;NAXE|1.205087848;CSNK2A2|1.206373969;NEMF|1.207352773;ASS1|1.216347729;EEF1G|1.219339681;NARS|1.220411864;RPL7|1.222072052;TUFM|1.22868759;B4DGI7|1.230167477;EIF2B1|1.230505633;OK/KNS-CL.6|1.232251356;YARS|1.23255213;SRPRA|1.235897594;RPS2|1.238051864;SRPRB|1.24080677;ELOA|1.24155942;ILF3|1.242433362;CELF1|1.242751523;ACLY|1.…	44	7017	195	85180	http://www.ebi.ac.uk/QuickGO/GTerm?id=GO:1901566
3	3	response to stress	GO:0006950	9.27e-10	8.36e-08	5.41	3.36	13.8229	-0.402053	EDEM3|1.200160327;RACK1|1.200203431;RUVBL1|1.201408741;COPS3|1.203106276;CSNK2A2|1.206373969;ACADVL|1.207352951;HSPA8|1.210908698;ERP29|1.211052285;FEN1|1.211580135;AURKA|1.21414322;ASS1|1.216347729;DNAJA1|1.216823491;HM13|1.228762901;EIF2B1|1.230505633;TUBA4A|1.230928916;PSMD14|1.233584486;BOD1L1|1.23385894;SRPRA|1.235897594;DNAJC7|1.23678357;PRKACA|1.238137539;SRPRB|1.24080677;ILF3|1.242433362;…	50	8774	195	85180	http://www.ebi.ac.uk/QuickGO/GTerm?id=GO:0006950
3	3	cellular localization	GO:0051641	9.63e-10	8.43e-08	4.82	2.95	13.8229	-0.402053	RACK1|1.200203431;B4DS79|1.201410362;SCRN1|1.201683626;GOPC|1.203346993;CSNK2A2|1.206373969;NEMF|1.207352773;FTL|1.207449638;HSPA8|1.210908698;ERP29|1.211052285;AURKA|1.21414322;MTX2|1.215232237;DNAJA1|1.216823491;RPL7|1.222072052;HAUS1|1.225917258;HM13|1.228762901;TUBA4A|1.230928916;PCM1|1.231246542;SRPRA|1.235897594;ASPH|1.237458294;RPS2|1.238051864;PRKACA|1.238137539;SRPRB|1.24080677;CCT8|1.24…	44	7093	195	85180	http://www.ebi.ac.uk/QuickGO/GTerm?id=GO:0051641
5	5	response to endoplasmic reticulum stress	GO:0034976	1.03e-09	8.75e-08	1.2	0.43	13.8229	-0.402053	EDEM3|1.200160327;RACK1|1.200203431;ACADVL|1.207352951;ERP29|1.211052285;HM13|1.228762901;SRPRA|1.235897594;SRPRB|1.24080677;P4HB|1.25369623;CANX|1.264812414;HSPA5|1.279256907;STT3B|1.29366322;NCCRP1|1.519251565	12	462	195	85180	http://www.ebi.ac.uk/QuickGO/GTerm?id=GO:0034976
2	2	cellular process	GO:0009987	1.54e-09	1.25e-07	20.43	13.82	13.8229	-0.402053	A8K7V1|1.200056683;EDEM3|1.200160327;RACK1|1.200203431;NAA20|1.201137119;RUVBL1|1.201408741;SCRN1|1.201683626;DCUN1D1|1.202853043;COPS3|1.203106276;PSPH|1.203223282;GOPC|1.203346993;ADRM1|1.203360941;MRPS30|1.204592403;COLGALT1|1.204733735;NAXE|1.205087848;CSNK2A2|1.206373969;NEMF|1.207352773;ACADVL|1.207352951;FTL|1.207449638;DECR1|1.208299198;HSPA8|1.210908698;ERP29|1.211052285;FEN1|1.211580135…	176	62050	195	85180	http://www.ebi.ac.uk/QuickGO/GTerm?id=GO:0009987
6	6	protein localization to organelle	GO:0033365	1.55e-09	1.25e-07	2.13	1.08	13.8229	-0.402053	CSNK2A2|1.206373969;HSPA8|1.210908698;AURKA|1.21414322;MTX2|1.215232237;DNAJA1|1.216823491;RPL7|1.222072052;PCM1|1.231246542;SRPRA|1.235897594;RPS2|1.238051864;SRPRB|1.24080677;CCT8|1.242376167;HSPA5|1.279256907;HSP90AA1|1.298900982;SRP72|1.303264191;RDX|1.310353882;RPL4|1.331321824;B3KQF0|1.331613213;HSP90AB1|1.353823184;MSN|1.356219597;Q96H29|1.585684902	20	1631	195	85180	http://www.ebi.ac.uk/QuickGO/GTerm?id=GO:0033365
7	7	protein localization to endoplasmic reticulum	GO:0070972	1.7e-09	1.31e-07	1.04	0.32	13.8229	-0.402053	RPL7|1.222072052;SRPRA|1.235897594;RPS2|1.238051864;SRPRB|1.24080677;HSPA5|1.279256907;SRP72|1.303264191;RPL4|1.331321824;B3KQF0|1.331613213;Q96H29|1.585684902	9	209	195	85180	http://www.ebi.ac.uk/QuickGO/GTerm?id=GO:0070972
5	5	small molecule biosynthetic process	GO:0044283	1.71e-09	1.31e-07	2.79	1.54	13.8229	-0.402053	PSPH|1.203223282;ACADVL|1.207352951;ASS1|1.216347729;B4DGI7|1.230167477;EIF2B1|1.230505633;ACLY|1.246554751;MDH1|1.26156892;LDHA|1.26267462;PGK1|1.270199199;AKR1B1|1.318399973;CPS1|1.323028603;PGD|1.34365611;KYNU|1.361069601;TALDO1|1.367409326;EIF2B4|1.378917184;IMPA2|1.399529072;HACD2|1.442366562;GAPDHS|1.536043569;FDPS|1.621875249;NUDT4|1.635546224;SCD|1.867929312	21	1819	195	85180	http://www.ebi.ac.uk/QuickGO/GTerm?id=GO:0044283
4	4	organic substance biosynthetic process	GO:1901576	1.98e-09	1.48e-07	9.52	6.22	13.8229	-0.402053	EDEM3|1.200160327;RACK1|1.200203431;RUVBL1|1.201408741;PSPH|1.203223282;ADRM1|1.203360941;MRPS30|1.204592403;NAXE|1.205087848;CSNK2A2|1.206373969;NEMF|1.207352773;ACADVL|1.207352951;HSPA8|1.210908698;FEN1|1.211580135;ASS1|1.216347729;EEF1G|1.219339681;NARS|1.220411864;POLR3D|1.221869735;RPL7|1.222072052;GGPS1|1.222769049;TUFM|1.22868759;TXLNG|1.22893611;B4DGI7|1.230167477;EIF2B1|1.230505633;OK/KN…	84	20196	195	85180	http://www.ebi.ac.uk/QuickGO/GTerm?id=GO:1901576
6	5,6	establishment of protein localization to membrane	GO:0090150	2.12e-09	1.55e-07	1.33	0.52	13.8229	-0.402053	RACK1|1.200203431;GOPC|1.203346993;RPL7|1.222072052;SRPRA|1.235897594;RPS2|1.238051864;SRPRB|1.24080677;ATG3|1.254679579;HSPA5|1.279256907;HSP90AA1|1.298900982;SRP72|1.303264191;RDX|1.310353882;RPL4|1.331321824;B3KQF0|1.331613213	13	608	195	85180	http://www.ebi.ac.uk/QuickGO/GTerm?id=GO:0090150
4	4	cellular macromolecule metabolic process	GO:0044260	2.35e-09	1.68e-07	10.87	7.17	13.8229	-0.402053	A8K7V1|1.200056683;EDEM3|1.200160327;RACK1|1.200203431;NAA20|1.201137119;RUVBL1|1.201408741;DCUN1D1|1.202853043;COPS3|1.203106276;ADRM1|1.203360941;MRPS30|1.204592403;CSNK2A2|1.206373969;NEMF|1.207352773;ACADVL|1.207352951;HSPA8|1.210908698;ERP29|1.211052285;FEN1|1.211580135;HCG_2002731|1.212058489;AURKA|1.21414322;DNAJA1|1.216823491;EEF1G|1.219339681;ESRP2|1.21937401;NARS|1.220411864;CDK7|1.2204…	102	27088	195	85180	http://www.ebi.ac.uk/QuickGO/GTerm?id=GO:0044260
5	5	protein catabolic process	GO:0030163	2.66e-09	1.85e-07	2.26	1.17	13.8229	-0.402053	EDEM3|1.200160327;RACK1|1.200203431;COPS3|1.203106276;ADRM1|1.203360941;CSNK2A2|1.206373969;NEMF|1.207352773;HSPA8|1.210908698;AURKA|1.21414322;HM13|1.228762901;PSMD14|1.233584486;PRKACA|1.238137539;ELOA|1.24155942;HSPA5|1.279256907;USP19|1.291098227;STT3B|1.29366322;HSP90AA1|1.298900982;EGLN1|1.299428661;RDX|1.310353882;EEF1A1|1.331252187;HSP90AB1|1.353823184;MSN|1.356219597;NCCRP1|1.519251565	22	2053	195	85180	http://www.ebi.ac.uk/QuickGO/GTerm?id=GO:0030163
4	4	macromolecule metabolic process	GO:0043170	3.34e-09	2.28e-07	11.9	7.88	13.8229	-0.402053	A8K7V1|1.200056683;EDEM3|1.200160327;RACK1|1.200203431;NAA20|1.201137119;RUVBL1|1.201408741;SCRN1|1.201683626;DCUN1D1|1.202853043;COPS3|1.203106276;ADRM1|1.203360941;MRPS30|1.204592403;CSNK2A2|1.206373969;NEMF|1.207352773;ACADVL|1.207352951;HSPA8|1.210908698;ERP29|1.211052285;FEN1|1.211580135;HCG_2002731|1.212058489;AURKA|1.21414322;DNAJA1|1.216823491;EEF1G|1.219339681;ESRP2|1.21937401;NARS|1.220…	109	30058	195	85180	http://www.ebi.ac.uk/QuickGO/GTerm?id=GO:0043170
7	6,7	mRNA metabolic process	GO:0016071	5.13e-09	3.42e-07	2.16	1.1	13.8229	-0.402053	A8K7V1|1.200056683;HSPA8|1.210908698;HCG_2002731|1.212058489;RPL7|1.222072052;SERBP1|1.228198775;PSMD14|1.233584486;PRPF40A|1.237578798;RPS2|1.238051864;PRKACA|1.238137539;STRAP|1.239316781;ISY1|1.242486003;CELF1|1.242751523;PCBP1|1.244934951;EXOSC5|1.256005356;PAIP1|1.267952051;RBM39|1.305513162;RPL4|1.331321824;YJU2|1.825715814;HNRNPA1|1.94612365	19	1572	195	85180	http://www.ebi.ac.uk/QuickGO/GTerm?id=GO:0016071
4	4	organonitrogen compound metabolic process	GO:1901564	5.4e-09	3.52e-07	10.28	6.76	13.8229	-0.402053	EDEM3|1.200160327;RACK1|1.200203431;SCRN1|1.201683626;DCUN1D1|1.202853043;COPS3|1.203106276;PSPH|1.203223282;ADRM1|1.203360941;MRPS30|1.204592403;NAXE|1.205087848;CSNK2A2|1.206373969;NEMF|1.207352773;HSPA8|1.210908698;ERP29|1.211052285;AURKA|1.21414322;ASS1|1.216347729;DNAJA1|1.216823491;GOT2|1.217855769;EEF1G|1.219339681;NARS|1.220411864;CDK7|1.220427781;RPL7|1.222072052;TUFM|1.22868759;HM13|1.2…	93	23968	195	85180	http://www.ebi.ac.uk/QuickGO/GTerm?id=GO:1901564
5	5	cellular nitrogen compound catabolic process	GO:0044270	5.5e-09	3.52e-07	1.87	0.9	13.8229	-0.402053	RACK1|1.200203431;HSPA8|1.210908698;FEN1|1.211580135;HCG_2002731|1.212058489;RPL7|1.222072052;SERBP1|1.228198775;PSMD14|1.233584486;RPS2|1.238051864;EXOSC5|1.256005356;LDHA|1.26267462;PAIP1|1.267952051;PGK1|1.270199199;EGLN1|1.299428661;RPL4|1.331321824;KYNU|1.361069601;GAPDHS|1.536043569;NUDT4|1.635546224	17	1240	195	85180	http://www.ebi.ac.uk/QuickGO/GTerm?id=GO:0044270
4	4	response to heat	GO:0009408	5.9e-09	3.69e-07	0.9	0.23	13.8229	-0.402053	HSPA8|1.210908698;DNAJA1|1.216823491;EIF2B1|1.230505633;DNAJC7|1.23678357;PRKACA|1.238137539;HSPA5|1.279256907;FKBP4|1.280973519;HSP90AA1|1.298900982;HSP90AB1|1.353823184	9	241	195	85180	http://www.ebi.ac.uk/QuickGO/GTerm?id=GO:0009408
5	5	heterocycle catabolic process	GO:0046700	6.26e-09	3.84e-07	1.87	0.9	13.8229	-0.402053	RACK1|1.200203431;HSPA8|1.210908698;FEN1|1.211580135;HCG_2002731|1.212058489;RPL7|1.222072052;SERBP1|1.228198775;PSMD14|1.233584486;RPS2|1.238051864;EXOSC5|1.256005356;LDHA|1.26267462;PAIP1|1.267952051;PGK1|1.270199199;EGLN1|1.299428661;RPL4|1.331321824;KYNU|1.361069601;GAPDHS|1.536043569;NUDT4|1.635546224	17	1251	195	85180	http://www.ebi.ac.uk/QuickGO/GTerm?id=GO:0046700
Cellular components
4	4	extracellular membrane-bounded organelle	GO:0065010	5.55e-35	2.6e-32	RACK1|1.200203431;NAXE|1.205087848;FTL|1.207449638;DECR1|1.208299198;HSPA8|1.210908698;ERP29|1.211052285;ASS1|1.216347729;DNAJA1|1.216823491;EEF1G|1.219339681;NARS|1.220411864;RPL7|1.222072052;SERBP1|1.228198775;TUFM|1.22868759;TUBA4A|1.230928916;PSMD14|1.233584486;OLA1|1.235484448;SRPRA|1.235897594;DNAJC7|1.23678357;RPS2|1.238051864;PRKACA|1.238137539;S100P|1.240300943;CCT8|1.242376167;PCBP1|1.2…	53	2778	192	90438	http://www.ebi.ac.uk/QuickGO/GTerm?id=GO:0065010
4	4	extracellular exosome	GO:0070062	1.2e-34	2.6e-32	RACK1|1.200203431;NAXE|1.205087848;FTL|1.207449638;DECR1|1.208299198;HSPA8|1.210908698;ERP29|1.211052285;ASS1|1.216347729;DNAJA1|1.216823491;EEF1G|1.219339681;NARS|1.220411864;RPL7|1.222072052;SERBP1|1.228198775;TUFM|1.22868759;TUBA4A|1.230928916;PSMD14|1.233584486;OLA1|1.235484448;SRPRA|1.235897594;DNAJC7|1.23678357;RPS2|1.238051864;PRKACA|1.238137539;S100P|1.240300943;CCT8|1.242376167;PCBP1|1.2…	53	2822	192	90438	http://www.ebi.ac.uk/QuickGO/GTerm?id=GO:0070062
3	3	extracellular vesicle	GO:1903561	1.73e-34	2.6e-32	RACK1|1.200203431;NAXE|1.205087848;FTL|1.207449638;DECR1|1.208299198;HSPA8|1.210908698;ERP29|1.211052285;ASS1|1.216347729;DNAJA1|1.216823491;EEF1G|1.219339681;NARS|1.220411864;RPL7|1.222072052;SERBP1|1.228198775;TUFM|1.22868759;TUBA4A|1.230928916;PSMD14|1.233584486;OLA1|1.235484448;SRPRA|1.235897594;DNAJC7|1.23678357;RPS2|1.238051864;PRKACA|1.238137539;S100P|1.240300943;CCT8|1.242376167;PCBP1|1.2…	53	2843	192	90438	http://www.ebi.ac.uk/QuickGO/GTerm?id=GO:1903561
3	3	extracellular organelle	GO:0043230	1.92e-34	2.6e-32	RACK1|1.200203431;NAXE|1.205087848;FTL|1.207449638;DECR1|1.208299198;HSPA8|1.210908698;ERP29|1.211052285;ASS1|1.216347729;DNAJA1|1.216823491;EEF1G|1.219339681;NARS|1.220411864;RPL7|1.222072052;SERBP1|1.228198775;TUFM|1.22868759;TUBA4A|1.230928916;PSMD14|1.233584486;OLA1|1.235484448;SRPRA|1.235897594;DNAJC7|1.23678357;RPS2|1.238051864;PRKACA|1.238137539;S100P|1.240300943;CCT8|1.242376167;PCBP1|1.2…	53	2849	192	90438	http://www.ebi.ac.uk/QuickGO/GTerm?id=GO:0043230
6	5,6	cytosol	GO:0005829	2.83e-34	3.08e-32	RACK1|1.200203431;NAA20|1.201137119;DCUN1D1|1.202853043;COPS3|1.203106276;ADRM1|1.203360941;NAXE|1.205087848;CSNK2A2|1.206373969;FASN|1.206928999;ACADVL|1.207352951;FTL|1.207449638;DECR1|1.208299198;HSPH1|1.209548239;HSPA8|1.210908698;AURKA|1.21414322;ASS1|1.216347729;DNAJA1|1.216823491;EEF1G|1.219339681;NARS|1.220411864;RPL7|1.222072052;BIN1|1.225293941;HAUS1|1.225917258;UBA5|1.226494381;SERBP1|…	85	9154	192	90438	http://www.ebi.ac.uk/QuickGO/GTerm?id=GO:0005829
3	3	intracellular part	GO:0044424	1.53e-32	1.39e-30	A8K7V1|1.200056683;EDEM3|1.200160327;RACK1|1.200203431;NAA20|1.201137119;RUVBL1|1.201408741;B4DS79|1.201410362;SCRN1|1.201683626;DCUN1D1|1.202853043;COPS3|1.203106276;PSPH|1.203223282;GOPC|1.203346993;ADRM1|1.203360941;MANEAL|1.204351927;MRPS30|1.204592403;COLGALT1|1.204733735;NAXE|1.205087848;CSNK2A2|1.206373969;FASN|1.206928999;HIKESHI|1.20707721;NEMF|1.207352773;ACADVL|1.207352951;FTL|1.207449…	178	48655	192	90438	http://www.ebi.ac.uk/QuickGO/GTerm?id=GO:0044424
4	4	cytoplasm	GO:0005737	1.91e-30	1.48e-28	EDEM3|1.200160327;RACK1|1.200203431;NAA20|1.201137119;B4DS79|1.201410362;SCRN1|1.201683626;DCUN1D1|1.202853043;COPS3|1.203106276;PSPH|1.203223282;GOPC|1.203346993;ADRM1|1.203360941;MANEAL|1.204351927;MRPS30|1.204592403;COLGALT1|1.204733735;NAXE|1.205087848;CSNK2A2|1.206373969;FASN|1.206928999;ACADVL|1.207352951;FTL|1.207449638;DECR1|1.208299198;HSPH1|1.209548239;HSPA8|1.210908698;ERP29|1.21105228…	151	34454	192	90438	http://www.ebi.ac.uk/QuickGO/GTerm?id=GO:0005737
5	5	membrane-bounded vesicle	GO:0031988	5.76e-30	3.91e-28	RACK1|1.200203431;NAXE|1.205087848;CSNK2A2|1.206373969;FTL|1.207449638;DECR1|1.208299198;HSPA8|1.210908698;ERP29|1.211052285;ASS1|1.216347729;DNAJA1|1.216823491;EEF1G|1.219339681;NARS|1.220411864;RPL7|1.222072052;SERBP1|1.228198775;TUFM|1.22868759;TUBA4A|1.230928916;SCAMP4|1.231946802;PSMD14|1.233584486;OLA1|1.235484448;SRPRA|1.235897594;DNAJC7|1.23678357;RPS2|1.238051864;PRKACA|1.238137539;S100P…	57	4218	192	90438	http://www.ebi.ac.uk/QuickGO/GTerm?id=GO:0031988
3	3	intracellular	GO:0005622	2.66e-28	1.61e-26	A8K7V1|1.200056683;EDEM3|1.200160327;RACK1|1.200203431;NAA20|1.201137119;RUVBL1|1.201408741;B4DS79|1.201410362;SCRN1|1.201683626;DCUN1D1|1.202853043;COPS3|1.203106276;PSPH|1.203223282;GOPC|1.203346993;ADRM1|1.203360941;MANEAL|1.204351927;MRPS30|1.204592403;COLGALT1|1.204733735;NAXE|1.205087848;CSNK2A2|1.206373969;FASN|1.206928999;HIKESHI|1.20707721;NEMF|1.207352773;ACADVL|1.207352951;FTL|1.207449…	179	52425	192	90438	http://www.ebi.ac.uk/QuickGO/GTerm?id=GO:0005622
4	4	vesicle	GO:0031982	5.57e-27	3.02e-25	RACK1|1.200203431;NAXE|1.205087848;CSNK2A2|1.206373969;FTL|1.207449638;DECR1|1.208299198;HSPA8|1.210908698;ERP29|1.211052285;ASS1|1.216347729;DNAJA1|1.216823491;EEF1G|1.219339681;NARS|1.220411864;RPL7|1.222072052;SERBP1|1.228198775;TUFM|1.22868759;HM13|1.228762901;TUBA4A|1.230928916;SCAMP4|1.231946802;PSMD14|1.233584486;OLA1|1.235484448;SRPRA|1.235897594;DNAJC7|1.23678357;RPS2|1.238051864;PRKACA|…	60	5440	192	90438	http://www.ebi.ac.uk/QuickGO/GTerm?id=GO:0031982
5	4,5	cytoplasmic part	GO:0044444	9.02e-23	4.45e-21	EDEM3|1.200160327;RACK1|1.200203431;NAA20|1.201137119;B4DS79|1.201410362;DCUN1D1|1.202853043;COPS3|1.203106276;GOPC|1.203346993;ADRM1|1.203360941;MANEAL|1.204351927;MRPS30|1.204592403;COLGALT1|1.204733735;NAXE|1.205087848;CSNK2A2|1.206373969;FASN|1.206928999;ACADVL|1.207352951;FTL|1.207449638;DECR1|1.208299198;HSPH1|1.209548239;HSPA8|1.210908698;ERP29|1.211052285;FEN1|1.211580135;AURKA|1.21414322…	129	29429	192	90438	http://www.ebi.ac.uk/QuickGO/GTerm?id=GO:0044444
2	2	extracellular region part	GO:0044421	1.45e-21	6.16e-20	RACK1|1.200203431;NAXE|1.205087848;FTL|1.207449638;DECR1|1.208299198;HSPA8|1.210908698;ERP29|1.211052285;ASS1|1.216347729;DNAJA1|1.216823491;EEF1G|1.219339681;NARS|1.220411864;RPL7|1.222072052;SERBP1|1.228198775;TUFM|1.22868759;TUBA4A|1.230928916;YARS|1.23255213;PSMD14|1.233584486;OLA1|1.235484448;SRPRA|1.235897594;DNAJC7|1.23678357;RPS2|1.238051864;PRKACA|1.238137539;S100P|1.240300943;CCT8|1.242…	54	5566	192	90438	http://www.ebi.ac.uk/QuickGO/GTerm?id=GO:0044421
5	4,5	intracellular organelle lumen	GO:0070013	1.67e-21	6.16e-20	EDEM3|1.200160327;RACK1|1.200203431;RUVBL1|1.201408741;DCUN1D1|1.202853043;COPS3|1.203106276;ADRM1|1.203360941;COLGALT1|1.204733735;NAXE|1.205087848;CSNK2A2|1.206373969;HIKESHI|1.20707721;ACADVL|1.207352951;FTL|1.207449638;DECR1|1.208299198;HSPH1|1.209548239;HSPA8|1.210908698;ERP29|1.211052285;FEN1|1.211580135;GTPBP4|1.212831414;AURKA|1.21414322;MTX2|1.215232237;CDK7|1.220427781;POLR3D|1.22186973…	79	12094	192	90438	http://www.ebi.ac.uk/QuickGO/GTerm?id=GO:0070013
3	3	organelle lumen	GO:0043233	1.67e-21	6.16e-20	EDEM3|1.200160327;RACK1|1.200203431;RUVBL1|1.201408741;DCUN1D1|1.202853043;COPS3|1.203106276;ADRM1|1.203360941;COLGALT1|1.204733735;NAXE|1.205087848;CSNK2A2|1.206373969;HIKESHI|1.20707721;ACADVL|1.207352951;FTL|1.207449638;DECR1|1.208299198;HSPH1|1.209548239;HSPA8|1.210908698;ERP29|1.211052285;FEN1|1.211580135;GTPBP4|1.212831414;AURKA|1.21414322;MTX2|1.215232237;CDK7|1.220427781;POLR3D|1.22186973…	79	12094	192	90438	http://www.ebi.ac.uk/QuickGO/GTerm?id=GO:0043233
2	2	membrane-enclosed lumen	GO:0031974	1.7e-21	6.16e-20	EDEM3|1.200160327;RACK1|1.200203431;RUVBL1|1.201408741;DCUN1D1|1.202853043;COPS3|1.203106276;ADRM1|1.203360941;COLGALT1|1.204733735;NAXE|1.205087848;CSNK2A2|1.206373969;HIKESHI|1.20707721;ACADVL|1.207352951;FTL|1.207449638;DECR1|1.208299198;HSPH1|1.209548239;HSPA8|1.210908698;ERP29|1.211052285;FEN1|1.211580135;GTPBP4|1.212831414;AURKA|1.21414322;MTX2|1.215232237;CDK7|1.220427781;POLR3D|1.22186973…	79	12097	192	90438	http://www.ebi.ac.uk/QuickGO/GTerm?id=GO:0031974
3	3	extracellular space	GO:0005615	1.19e-19	4.03e-18	RACK1|1.200203431;NAXE|1.205087848;FTL|1.207449638;HSPA8|1.210908698;ASS1|1.216347729;DNAJA1|1.216823491;EEF1G|1.219339681;NARS|1.220411864;SERBP1|1.228198775;TUFM|1.22868759;TUBA4A|1.230928916;YARS|1.23255213;OLA1|1.235484448;SRPRA|1.235897594;DNAJC7|1.23678357;RPS2|1.238051864;PRKACA|1.238137539;S100P|1.240300943;CCT8|1.242376167;PCBP1|1.244934951;ACLY|1.246554751;CDC37|1.251413289;P4HB|1.25369…	46	4370	192	90438	http://www.ebi.ac.uk/QuickGO/GTerm?id=GO:0005615
2	2	extracellular region	GO:0005576	1.54e-18	4.91e-17	RACK1|1.200203431;NAXE|1.205087848;FTL|1.207449638;DECR1|1.208299198;HSPA8|1.210908698;ERP29|1.211052285;ASS1|1.216347729;DNAJA1|1.216823491;EEF1G|1.219339681;NARS|1.220411864;RPL7|1.222072052;SERBP1|1.228198775;TUFM|1.22868759;TUBA4A|1.230928916;YARS|1.23255213;PSMD14|1.233584486;OLA1|1.235484448;SRPRA|1.235897594;DNAJC7|1.23678357;RPS2|1.238051864;PRKACA|1.238137539;S100P|1.240300943;CCT8|1.242…	58	7506	192	90438	http://www.ebi.ac.uk/QuickGO/GTerm?id=GO:0005576
5	4,5	nuclear part	GO:0044428	1.94e-18	5.85e-17	A8K7V1|1.200056683;RACK1|1.200203431;RUVBL1|1.201408741;SCRN1|1.201683626;DCUN1D1|1.202853043;COPS3|1.203106276;ADRM1|1.203360941;NAXE|1.205087848;CSNK2A2|1.206373969;HIKESHI|1.20707721;ACADVL|1.207352951;DECR1|1.208299198;HSPH1|1.209548239;HSPA8|1.210908698;FEN1|1.211580135;GTPBP4|1.212831414;AURKA|1.21414322;MTX2|1.215232237;CDK7|1.220427781;POLR3D|1.221869735;RPL7|1.222072052;MAP7D3|1.22478908…	74	12031	192	90438	http://www.ebi.ac.uk/QuickGO/GTerm?id=GO:0044428
2	2	organelle	GO:0043226	2.03e-17	5.79e-16	A8K7V1|1.200056683;EDEM3|1.200160327;RACK1|1.200203431;RUVBL1|1.201408741;SCRN1|1.201683626;DCUN1D1|1.202853043;COPS3|1.203106276;GOPC|1.203346993;ADRM1|1.203360941;MANEAL|1.204351927;MRPS30|1.204592403;COLGALT1|1.204733735;NAXE|1.205087848;CSNK2A2|1.206373969;FASN|1.206928999;HIKESHI|1.20707721;NEMF|1.207352773;ACADVL|1.207352951;FTL|1.207449638;DECR1|1.208299198;HSPH1|1.209548239;CHAF1A|1.21016…	150	43686	192	90438	http://www.ebi.ac.uk/QuickGO/GTerm?id=GO:0043226
3	3	membrane-bounded organelle	GO:0043227	7.88e-17	2.14e-15	A8K7V1|1.200056683;EDEM3|1.200160327;RACK1|1.200203431;RUVBL1|1.201408741;SCRN1|1.201683626;DCUN1D1|1.202853043;COPS3|1.203106276;GOPC|1.203346993;ADRM1|1.203360941;MANEAL|1.204351927;MRPS30|1.204592403;COLGALT1|1.204733735;NAXE|1.205087848;CSNK2A2|1.206373969;FASN|1.206928999;HIKESHI|1.20707721;NEMF|1.207352773;ACADVL|1.207352951;FTL|1.207449638;DECR1|1.208299198;HSPH1|1.209548239;CHAF1A|1.21016…	140	39139	192	90438	http://www.ebi.ac.uk/QuickGO/GTerm?id=GO:0043227
6	5,6	nuclear lumen	GO:0031981	1.05e-16	2.72e-15	RACK1|1.200203431;RUVBL1|1.201408741;DCUN1D1|1.202853043;COPS3|1.203106276;ADRM1|1.203360941;NAXE|1.205087848;CSNK2A2|1.206373969;HIKESHI|1.20707721;ACADVL|1.207352951;DECR1|1.208299198;HSPH1|1.209548239;HSPA8|1.210908698;FEN1|1.211580135;GTPBP4|1.212831414;AURKA|1.21414322;MTX2|1.215232237;CDK7|1.220427781;POLR3D|1.221869735;RPL7|1.222072052;MAP7D3|1.224789088;YARS|1.23255213;SPIN3|1.2325531;PSM…	67	10785	192	90438	http://www.ebi.ac.uk/QuickGO/GTerm?id=GO:0031981
3	3	endomembrane system	GO:0012505	1.77e-16	4.37e-15	EDEM3|1.200160327;SCRN1|1.201683626;GOPC|1.203346993;MANEAL|1.204351927;COLGALT1|1.204733735;CSNK2A2|1.206373969;FASN|1.206928999;FTL|1.207449638;HSPA8|1.210908698;ERP29|1.211052285;ASS1|1.216347729;DNAJA1|1.216823491;EEF1G|1.219339681;TMCO1|1.221309938;B2RD51|1.221392234;HM13|1.228762901;TXLNG|1.22893611;SCAMP4|1.231946802;PSMD14|1.233584486;OLA1|1.235484448;SRPRA|1.235897594;ASPH|1.237458294;PR…	59	8602	192	90438	http://www.ebi.ac.uk/QuickGO/GTerm?id=GO:0012505
6	5,6	nucleus	GO:0005634	3.93e-16	9.27e-15	A8K7V1|1.200056683;RACK1|1.200203431;RUVBL1|1.201408741;SCRN1|1.201683626;DCUN1D1|1.202853043;COPS3|1.203106276;ADRM1|1.203360941;NAXE|1.205087848;CSNK2A2|1.206373969;HIKESHI|1.20707721;NEMF|1.207352773;ACADVL|1.207352951;DECR1|1.208299198;HSPH1|1.209548239;CHAF1A|1.210164873;HSPA8|1.210908698;FEN1|1.211580135;HCG_2002731|1.212058489;GTPBP4|1.212831414;AURKA|1.21414322;MTX2|1.215232237;B4DED6|1.2…	93	19757	192	90438	http://www.ebi.ac.uk/QuickGO/GTerm?id=GO:0005634
2	2	organelle part	GO:0044422	1.75e-15	3.88e-14	A8K7V1|1.200056683;EDEM3|1.200160327;RACK1|1.200203431;RUVBL1|1.201408741;SCRN1|1.201683626;DCUN1D1|1.202853043;COPS3|1.203106276;ADRM1|1.203360941;MANEAL|1.204351927;COLGALT1|1.204733735;NAXE|1.205087848;CSNK2A2|1.206373969;HIKESHI|1.20707721;ACADVL|1.207352951;FTL|1.207449638;DECR1|1.208299198;HSPH1|1.209548239;HSPA8|1.210908698;ERP29|1.211052285;FEN1|1.211580135;GTPBP4|1.212831414;AURKA|1.2141…	115	28938	192	90438	http://www.ebi.ac.uk/QuickGO/GTerm?id=GO:0044422
4	3,4	intracellular organelle	GO:0043229	1.78e-15	3.88e-14	A8K7V1|1.200056683;EDEM3|1.200160327;RACK1|1.200203431;RUVBL1|1.201408741;SCRN1|1.201683626;DCUN1D1|1.202853043;COPS3|1.203106276;GOPC|1.203346993;ADRM1|1.203360941;MANEAL|1.204351927;MRPS30|1.204592403;COLGALT1|1.204733735;NAXE|1.205087848;CSNK2A2|1.206373969;FASN|1.206928999;HIKESHI|1.20707721;NEMF|1.207352773;ACADVL|1.207352951;FTL|1.207449638;DECR1|1.208299198;HSPH1|1.209548239;CHAF1A|1.21016…	144	42383	192	90438	http://www.ebi.ac.uk/QuickGO/GTerm?id=GO:0043229
4	3,4	intracellular organelle part	GO:0044446	3.96e-15	8.27e-14	A8K7V1|1.200056683;EDEM3|1.200160327;RACK1|1.200203431;RUVBL1|1.201408741;SCRN1|1.201683626;DCUN1D1|1.202853043;COPS3|1.203106276;ADRM1|1.203360941;MANEAL|1.204351927;COLGALT1|1.204733735;NAXE|1.205087848;CSNK2A2|1.206373969;HIKESHI|1.20707721;ACADVL|1.207352951;FTL|1.207449638;DECR1|1.208299198;HSPH1|1.209548239;HSPA8|1.210908698;ERP29|1.211052285;FEN1|1.211580135;GTPBP4|1.212831414;AURKA|1.2141…	113	28391	192	90438	http://www.ebi.ac.uk/QuickGO/GTerm?id=GO:0044446
5	4,5	intracellular membrane-bounded organelle	GO:0043231	3.97e-14	7.99e-13	A8K7V1|1.200056683;EDEM3|1.200160327;RACK1|1.200203431;RUVBL1|1.201408741;SCRN1|1.201683626;DCUN1D1|1.202853043;COPS3|1.203106276;GOPC|1.203346993;ADRM1|1.203360941;MANEAL|1.204351927;MRPS30|1.204592403;COLGALT1|1.204733735;NAXE|1.205087848;CSNK2A2|1.206373969;FASN|1.206928999;HIKESHI|1.20707721;NEMF|1.207352773;ACADVL|1.207352951;FTL|1.207449638;DECR1|1.208299198;HSPH1|1.209548239;CHAF1A|1.21016…	132	37789	192	90438	http://www.ebi.ac.uk/QuickGO/GTerm?id=GO:0043231
6	5,6	nucleoplasm	GO:0005654	2.77e-13	5.37e-12	RACK1|1.200203431;RUVBL1|1.201408741;DCUN1D1|1.202853043;COPS3|1.203106276;ADRM1|1.203360941;NAXE|1.205087848;CSNK2A2|1.206373969;HIKESHI|1.20707721;ACADVL|1.207352951;DECR1|1.208299198;HSPH1|1.209548239;HSPA8|1.210908698;FEN1|1.211580135;AURKA|1.21414322;CDK7|1.220427781;POLR3D|1.221869735;MAP7D3|1.224789088;YARS|1.23255213;SPIN3|1.2325531;PSMD14|1.233584486;BOD1L1|1.23385894;DNAJC7|1.23678357;P…	55	8973	192	90438	http://www.ebi.ac.uk/QuickGO/GTerm?id=GO:0005654
5	5	secretory granule lumen	GO:0034774	3.22e-13	6.03e-12	FTL|1.207449638;HSPA8|1.210908698;PSMD14|1.233584486;OLA1|1.235484448;S100P|1.240300943;CCT8|1.242376167;XRCC6|1.242593258;ACLY|1.246554751;SCCPDH|1.265046498;HSP90AA1|1.298900982;EEF1A1|1.331252187;TUBB|1.349694391;HSP90AB1|1.353823184	13	321	192	90438	http://www.ebi.ac.uk/QuickGO/GTerm?id=GO:0034774
3	3	myelin sheath	GO:0043209	5.03e-13	9.1e-12	HSPA8|1.210908698;ASS1|1.216347729;TUFM|1.22868759;MDH1|1.26156892;LDHB|1.26370556;CANX|1.264812414;HSPA5|1.279256907;HSP90AA1|1.298900982;RDX|1.310353882;AKR1B1|1.318399973;EEF1A1|1.331252187;MSN|1.356219597	12	257	192	90438	http://www.ebi.ac.uk/QuickGO/GTerm?id=GO:0043209
6	5,6	cytoplasmic membrane-bounded vesicle lumen	GO:0060205	5.95e-13	1.04e-11	FTL|1.207449638;HSPA8|1.210908698;PSMD14|1.233584486;OLA1|1.235484448;S100P|1.240300943;CCT8|1.242376167;XRCC6|1.242593258;ACLY|1.246554751;SCCPDH|1.265046498;HSP90AA1|1.298900982;EEF1A1|1.331252187;TUBB|1.349694391;HSP90AB1|1.353823184	13	337	192	90438	http://www.ebi.ac.uk/QuickGO/GTerm?id=GO:0060205
5	4,5	vesicle lumen	GO:0031983	6.18e-13	1.05e-11	FTL|1.207449638;HSPA8|1.210908698;PSMD14|1.233584486;OLA1|1.235484448;S100P|1.240300943;CCT8|1.242376167;XRCC6|1.242593258;ACLY|1.246554751;SCCPDH|1.265046498;HSP90AA1|1.298900982;EEF1A1|1.331252187;TUBB|1.349694391;HSP90AB1|1.353823184	13	338	192	90438	http://www.ebi.ac.uk/QuickGO/GTerm?id=GO:0031983
5	4,5	intracellular non-membrane-bounded organelle	GO:0043232	8.55e-13	1.4e-11	RACK1|1.200203431;RUVBL1|1.201408741;MRPS30|1.204592403;CSNK2A2|1.206373969;ACADVL|1.207352951;HSPA8|1.210908698;FEN1|1.211580135;GTPBP4|1.212831414;AURKA|1.21414322;MTX2|1.215232237;DNAJA1|1.216823491;RPL7|1.222072052;MAP7D3|1.224789088;HAUS1|1.225917258;TUFM|1.22868759;TUBA4A|1.230928916;PCM1|1.231246542;OK/KNS-CL.6|1.232251356;BOD1L1|1.23385894;OLA1|1.235484448;DNAJC7|1.23678357;RPS2|1.2380518…	61	11052	192	90438	http://www.ebi.ac.uk/QuickGO/GTerm?id=GO:0043232
3	3	non-membrane-bounded organelle	GO:0043228	8.76e-13	1.4e-11	RACK1|1.200203431;RUVBL1|1.201408741;MRPS30|1.204592403;CSNK2A2|1.206373969;ACADVL|1.207352951;HSPA8|1.210908698;FEN1|1.211580135;GTPBP4|1.212831414;AURKA|1.21414322;MTX2|1.215232237;DNAJA1|1.216823491;RPL7|1.222072052;MAP7D3|1.224789088;HAUS1|1.225917258;TUFM|1.22868759;TUBA4A|1.230928916;PCM1|1.231246542;OK/KNS-CL.6|1.232251356;BOD1L1|1.23385894;OLA1|1.235484448;DNAJC7|1.23678357;RPS2|1.2380518…	61	11058	192	90438	http://www.ebi.ac.uk/QuickGO/GTerm?id=GO:0043228
2	2	cell	GO:0005623	1.06e-11	1.65e-10	A8K7V1|1.200056683;EDEM3|1.200160327;RACK1|1.200203431;NAA20|1.201137119;RUVBL1|1.201408741;B4DS79|1.201410362;SCRN1|1.201683626;DCUN1D1|1.202853043;COPS3|1.203106276;PSPH|1.203223282;GOPC|1.203346993;ADRM1|1.203360941;MANEAL|1.204351927;MRPS30|1.204592403;COLGALT1|1.204733735;NAXE|1.205087848;CSNK2A2|1.206373969;FASN|1.206928999;HIKESHI|1.20707721;NEMF|1.207352773;ACADVL|1.207352951;FTL|1.207449…	184	71054	192	90438	http://www.ebi.ac.uk/QuickGO/GTerm?id=GO:0005623
6	4,5,6	endoplasmic reticulum	GO:0005783	4.79e-11	7.23e-10	EDEM3|1.200160327;COLGALT1|1.204733735;ERP29|1.211052285;ASS1|1.216347729;DNAJA1|1.216823491;EEF1G|1.219339681;TMCO1|1.221309938;B2RD51|1.221392234;HM13|1.228762901;SRPRA|1.235897594;ASPH|1.237458294;SRPRB|1.24080677;B3KQT9|1.250074091;P4HA1|1.252491897;P4HB|1.25369623;CANX|1.264812414;B4DGN8|1.273234955;HSPA5|1.279256907;FKBP4|1.280973519;STT3B|1.29366322;SRP72|1.303264191;RPLP0|1.307914188;SPAS…	30	3407	192	90438	http://www.ebi.ac.uk/QuickGO/GTerm?id=GO:0005783
2	2	cell part	GO:0044464	1.13e-10	1.66e-09	A8K7V1|1.200056683;EDEM3|1.200160327;RACK1|1.200203431;NAA20|1.201137119;RUVBL1|1.201408741;B4DS79|1.201410362;SCRN1|1.201683626;DCUN1D1|1.202853043;COPS3|1.203106276;PSPH|1.203223282;GOPC|1.203346993;ADRM1|1.203360941;MANEAL|1.204351927;MRPS30|1.204592403;COLGALT1|1.204733735;NAXE|1.205087848;CSNK2A2|1.206373969;FASN|1.206928999;HIKESHI|1.20707721;NEMF|1.207352773;ACADVL|1.207352951;FTL|1.207449…	182	70566	192	90438	http://www.ebi.ac.uk/QuickGO/GTerm?id=GO:0044464
5	5	ficolin-1-rich granule	GO:0101002	3.18e-10	4.43e-09	HSPA8|1.210908698;PSMD14|1.233584486;CCT8|1.242376167;XRCC6|1.242593258;ACLY|1.246554751;HSP90AA1|1.298900982;EEF1A1|1.331252187;HSP90AB1|1.353823184	8	124	192	90438	http://www.ebi.ac.uk/QuickGO/GTerm?id=GO:0101002
6	3,5,6	ficolin-1-rich granule lumen	GO:1904813	3.18e-10	4.43e-09	HSPA8|1.210908698;PSMD14|1.233584486;CCT8|1.242376167;XRCC6|1.242593258;ACLY|1.246554751;HSP90AA1|1.298900982;EEF1A1|1.331252187;HSP90AB1|1.353823184	8	124	192	90438	http://www.ebi.ac.uk/QuickGO/GTerm?id=GO:1904813
3	3	ribonucleoprotein complex	GO:1990904	6.5e-10	8.83e-09	A8K7V1|1.200056683;RACK1|1.200203431;MRPS30|1.204592403;HSPA8|1.210908698;RPL7|1.222072052;OK/KNS-CL.6|1.232251356;PRPF40A|1.237578798;RPS2|1.238051864;ILF3|1.242433362;ISY1|1.242486003;CELF1|1.242751523;PCBP1|1.244934951;CANX|1.264812414;SRP72|1.303264191;ABCF1|1.305916245;RPLP0|1.307914188;RPL4|1.331321824;FTSJ3|1.340267139;TUBB|1.349694391;EIF3C|1.377797792;YJU2|1.825715814;HNRNPA1|1.94612365	22	2050	192	90438	http://www.ebi.ac.uk/QuickGO/GTerm?id=GO:1990904
5	5	cytoplasmic, membrane-bounded vesicle	GO:0016023	3.26e-09	4.32e-08	CSNK2A2|1.206373969;FTL|1.207449638;HSPA8|1.210908698;ERP29|1.211052285;SCAMP4|1.231946802;PSMD14|1.233584486;OLA1|1.235484448;PRKACA|1.238137539;S100P|1.240300943;CCT8|1.242376167;XRCC6|1.242593258;ACLY|1.246554751;P4HB|1.25369623;CANX|1.264812414;SCCPDH|1.265046498;HSPA5|1.279256907;HSP90AA1|1.298900982;SH3GL2|1.305709121;EEF1A1|1.331252187;TUBB|1.349694391;HSP90AB1|1.353823184	21	2036	192	90438	http://www.ebi.ac.uk/QuickGO/GTerm?id=GO:0016023
4	4	intracellular ribonucleoprotein complex	GO:0030529	4.97e-09	6.42e-08	A8K7V1|1.200056683;RACK1|1.200203431;MRPS30|1.204592403;HSPA8|1.210908698;RPL7|1.222072052;OK/KNS-CL.6|1.232251356;PRPF40A|1.237578798;RPS2|1.238051864;ILF3|1.242433362;ISY1|1.242486003;CELF1|1.242751523;PCBP1|1.244934951;CANX|1.264812414;SRP72|1.303264191;ABCF1|1.305916245;RPLP0|1.307914188;RPL4|1.331321824;FTSJ3|1.340267139;TUBB|1.349694391;EIF3C|1.377797792;HNRNPA1|1.94612365	21	2086	192	90438	http://www.ebi.ac.uk/QuickGO/GTerm?id=GO:0030529
4	4	intracellular vesicle	GO:0097708	5.13e-09	6.48e-08	CSNK2A2|1.206373969;FTL|1.207449638;HSPA8|1.210908698;ERP29|1.211052285;HM13|1.228762901;SCAMP4|1.231946802;PSMD14|1.233584486;OLA1|1.235484448;PRKACA|1.238137539;S100P|1.240300943;CCT8|1.242376167;XRCC6|1.242593258;ACLY|1.246554751;SH3GL1|1.248887176;ANTXR1|1.253051642;P4HB|1.25369623;CANX|1.264812414;SCCPDH|1.265046498;HSPA5|1.279256907;CARMIL1|1.297694602;HSP90AA1|1.298900982;SH3GL2|1.30570912…	26	3187	192	90438	http://www.ebi.ac.uk/QuickGO/GTerm?id=GO:0097708
4	4	secretory granule	GO:0030141	5.96e-09	7.35e-08	CSNK2A2|1.206373969;FTL|1.207449638;HSPA8|1.210908698;PSMD14|1.233584486;OLA1|1.235484448;PRKACA|1.238137539;S100P|1.240300943;CCT8|1.242376167;XRCC6|1.242593258;ACLY|1.246554751;SCCPDH|1.265046498;HSP90AA1|1.298900982;EEF1A1|1.331252187;TUBB|1.349694391;HSP90AB1|1.353823184	15	1011	192	90438	http://www.ebi.ac.uk/QuickGO/GTerm?id=GO:0030141
8	7,8	melanosome	GO:0042470	9.49e-09	1.12e-07	HSPA8|1.210908698;ERP29|1.211052285;P4HB|1.25369623;CANX|1.264812414;HSPA5|1.279256907;HSP90AA1|1.298900982;HSP90AB1|1.353823184	7	122	192	90438	http://www.ebi.ac.uk/QuickGO/GTerm?id=GO:0042470
7	6,7	pigment granule	GO:0048770	9.49e-09	1.12e-07	HSPA8|1.210908698;ERP29|1.211052285;P4HB|1.25369623;CANX|1.264812414;HSPA5|1.279256907;HSP90AA1|1.298900982;HSP90AB1|1.353823184	7	122	192	90438	http://www.ebi.ac.uk/QuickGO/GTerm?id=GO:0048770
6	5,6	cytoplasmic vesicle	GO:0031410	1.3e-08	1.5e-07	CSNK2A2|1.206373969;FTL|1.207449638;HSPA8|1.210908698;ERP29|1.211052285;HM13|1.228762901;SCAMP4|1.231946802;PSMD14|1.233584486;OLA1|1.235484448;PRKACA|1.238137539;S100P|1.240300943;CCT8|1.242376167;XRCC6|1.242593258;ACLY|1.246554751;SH3GL1|1.248887176;ANTXR1|1.253051642;P4HB|1.25369623;CANX|1.264812414;SCCPDH|1.265046498;HSPA5|1.279256907;CARMIL1|1.297694602;HSP90AA1|1.298900982;SH3GL2|1.30570912…	26	3337	192	90438	http://www.ebi.ac.uk/QuickGO/GTerm?id=GO:0031410
6	6	secretory vesicle	GO:0099503	1.43e-08	1.62e-07	CSNK2A2|1.206373969;FTL|1.207449638;HSPA8|1.210908698;PSMD14|1.233584486;OLA1|1.235484448;PRKACA|1.238137539;S100P|1.240300943;CCT8|1.242376167;XRCC6|1.242593258;ACLY|1.246554751;SCCPDH|1.265046498;HSP90AA1|1.298900982;SH3GL2|1.305709121;EEF1A1|1.331252187;TUBB|1.349694391;HSP90AB1|1.353823184	16	1250	192	90438	http://www.ebi.ac.uk/QuickGO/GTerm?id=GO:0099503
5	4,5	endoplasmic reticulum part	GO:0044432	1.53e-08	1.69e-07	EDEM3|1.200160327;COLGALT1|1.204733735;ERP29|1.211052285;DNAJA1|1.216823491;TMCO1|1.221309938;HM13|1.228762901;SRPRA|1.235897594;ASPH|1.237458294;SRPRB|1.24080677;P4HA1|1.252491897;P4HB|1.25369623;CANX|1.264812414;HSPA5|1.279256907;FKBP4|1.280973519;STT3B|1.29366322;B3KQF0|1.331613213;RRBP1|1.375383754;HACD2|1.442366562;PSEN2|1.572771672;Q96H29|1.585684902;SCD|1.867929312	21	2227	192	90438	http://www.ebi.ac.uk/QuickGO/GTerm?id=GO:0044432
6	5,6	perinuclear region of cytoplasm	GO:0048471	6.31e-08	6.85e-07	RACK1|1.200203431;HSPA8|1.210908698;AURKA|1.21414322;DNAJA1|1.216823491;SERBP1|1.228198775;PRKACA|1.238137539;FKBP4|1.280973519;HSP90AA1|1.298900982;SH3GL2|1.305709121;SPAST|1.316059525;AKR1B1|1.318399973;HSP90AB1|1.353823184;MSN|1.356219597	13	876	192	90438	http://www.ebi.ac.uk/QuickGO/GTerm?id=GO:0048471
Molecular functions
6	6	poly(A) RNA binding	GO:0044822	6.96e-23	4.72e-20	RACK1|1.200203431;HSPA8|1.210908698;ASS1|1.216347729;RPL7|1.222072052;SERBP1|1.228198775;TUFM|1.22868759;YARS|1.23255213;SRPRA|1.235897594;PRPF40A|1.237578798;RPS2|1.238051864;STRAP|1.239316781;ILF3|1.242433362;ISY1|1.242486003;XRCC6|1.242593258;CELF1|1.242751523;PCBP1|1.244934951;MATR3|1.250115019;P4HB|1.25369623;CANX|1.264812414;FKBP4|1.280973519;HSP90AA1|1.298900982;SRP72|1.303264191;RBM39|1.3…	32	1244	206	83334	http://www.ebi.ac.uk/QuickGO/GTerm?id=GO:0044822
5	5	RNA binding	GO:0003723	2.13e-21	7.23e-19	A8K7V1|1.200056683;RACK1|1.200203431;NEMF|1.207352773;HSPA8|1.210908698;B4DED6|1.216200785;ASS1|1.216347729;EEF1G|1.219339681;RPL7|1.222072052;LACTB2|1.224690022;PTI-1|1.22525299;SERBP1|1.228198775;TUFM|1.22868759;EIF2B1|1.230505633;YARS|1.23255213;SRPRA|1.235897594;PRPF40A|1.237578798;RPS2|1.238051864;STRAP|1.239316781;ELOA|1.24155942;ILF3|1.242433362;ISY1|1.242486003;XRCC6|1.242593258;CELF1|1.2…	52	4409	206	83334	http://www.ebi.ac.uk/QuickGO/GTerm?id=GO:0003723
3	3	protein binding	GO:0005515	9.01e-20	2.04e-17	RACK1|1.200203431;SCRN1|1.201683626;DCUN1D1|1.202853043;COPS3|1.203106276;ADRM1|1.203360941;NAXE|1.205087848;CSNK2A2|1.206373969;FTL|1.207449638;COBL|1.207459818;HSPA8|1.210908698;ERP29|1.211052285;FEN1|1.211580135;AURKA|1.21414322;ASS1|1.216347729;DNAJA1|1.216823491;EEF1G|1.219339681;RPL7|1.222072052;B3KX11|1.222845667;LACTB2|1.224690022;MAP7D3|1.224789088;HAUS1|1.225917258;Q59ET3|1.227639483;SE…	111	20288	206	83334	http://www.ebi.ac.uk/QuickGO/GTerm?id=GO:0005515
5	5	cadherin binding	GO:0045296	2.58e-14	4.38e-12	RACK1|1.200203431;HSPA8|1.210908698;EEF1G|1.219339681;SERBP1|1.228198775;OLA1|1.235484448;RPS2|1.238051864;S100P|1.240300943;CCT8|1.242376167;PCBP1|1.244934951;SH3GL1|1.248887176;LDHA|1.26267462;PAICS|1.276306123;HSPA5|1.279256907;RDX|1.310353882;HSP90AB1|1.353823184;BZW1|1.417260444	16	435	206	83334	http://www.ebi.ac.uk/QuickGO/GTerm?id=GO:0045296
3	3	small molecule binding	GO:0036094	3.89e-14	5.27e-12	RUVBL1|1.201408741;NAXE|1.205087848;CSNK2A2|1.206373969;FASN|1.206928999;ACADVL|1.207352951;DECR1|1.208299198;HSPH1|1.209548239;HSPA8|1.210908698;GTPBP4|1.212831414;AURKA|1.21414322;B4DED6|1.216200785;ASS1|1.216347729;DNAJA1|1.216823491;GOT2|1.217855769;NARS|1.220411864;CDK7|1.220427781;Q59GQ7|1.221020824;B4DH44|1.222143241;B3KX11|1.222845667;PTI-1|1.22525299;Q59ET3|1.227639483;TUFM|1.22868759;EI…	75	12548	206	83334	http://www.ebi.ac.uk/QuickGO/GTerm?id=GO:0036094
4	4	cell adhesion molecule binding	GO:0050839	3.65e-13	4.12e-11	RACK1|1.200203431;HSPA8|1.210908698;EEF1G|1.219339681;SERBP1|1.228198775;OLA1|1.235484448;RPS2|1.238051864;S100P|1.240300943;CCT8|1.242376167;PCBP1|1.244934951;SH3GL1|1.248887176;P4HB|1.25369623;LDHA|1.26267462;PAICS|1.276306123;HSPA5|1.279256907;RDX|1.310353882;HSP90AB1|1.353823184;MSN|1.356219597;BZW1|1.417260444	18	714	206	83334	http://www.ebi.ac.uk/QuickGO/GTerm?id=GO:0050839
4	4	nucleotide binding	GO:0000166	3.22e-12	2.74e-10	RUVBL1|1.201408741;NAXE|1.205087848;CSNK2A2|1.206373969;ACADVL|1.207352951;DECR1|1.208299198;HSPH1|1.209548239;HSPA8|1.210908698;GTPBP4|1.212831414;AURKA|1.21414322;B4DED6|1.216200785;ASS1|1.216347729;DNAJA1|1.216823491;NARS|1.220411864;CDK7|1.220427781;Q59GQ7|1.221020824;B4DH44|1.222143241;B3KX11|1.222845667;PTI-1|1.22525299;Q59ET3|1.227639483;TUFM|1.22868759;EIF2B1|1.230505633;TUBA4A|1.23092891…	67	11361	206	83334	http://www.ebi.ac.uk/QuickGO/GTerm?id=GO:0000166
4	4	nucleoside phosphate binding	GO:1901265	3.23e-12	2.74e-10	RUVBL1|1.201408741;NAXE|1.205087848;CSNK2A2|1.206373969;ACADVL|1.207352951;DECR1|1.208299198;HSPH1|1.209548239;HSPA8|1.210908698;GTPBP4|1.212831414;AURKA|1.21414322;B4DED6|1.216200785;ASS1|1.216347729;DNAJA1|1.216823491;NARS|1.220411864;CDK7|1.220427781;Q59GQ7|1.221020824;B4DH44|1.222143241;B3KX11|1.222845667;PTI-1|1.22525299;Q59ET3|1.227639483;TUFM|1.22868759;EIF2B1|1.230505633;TUBA4A|1.23092891…	67	11362	206	83334	http://www.ebi.ac.uk/QuickGO/GTerm?id=GO:1901265
3	3	organic cyclic compound binding	GO:0097159	5.95e-11	4.48e-09	A8K7V1|1.200056683;RACK1|1.200203431;RUVBL1|1.201408741;NAXE|1.205087848;CSNK2A2|1.206373969;NEMF|1.207352773;ACADVL|1.207352951;DECR1|1.208299198;HSPH1|1.209548239;HSPA8|1.210908698;FEN1|1.211580135;GTPBP4|1.212831414;AURKA|1.21414322;B4DED6|1.216200785;ASS1|1.216347729;DNAJA1|1.216823491;GOT2|1.217855769;EEF1G|1.219339681;NARS|1.220411864;CDK7|1.220427781;Q59GQ7|1.221020824;POLR3D|1.221869735;R…	112	26972	206	83334	http://www.ebi.ac.uk/QuickGO/GTerm?id=GO:0097159
4	4	unfolded protein binding	GO:0051082	8.98e-11	6.09e-09	HSPA8|1.210908698;DNAJA1|1.216823491;B3KX11|1.222845667;Q59ET3|1.227639483;CCT8|1.242376167;CDC37|1.251413289;CANX|1.264812414;HSPA5|1.279256907;B7Z4V2|1.295859804;HSP90AA1|1.298900982;HSP90AB1|1.353823184;TRA1|1.398908361	12	345	206	83334	http://www.ebi.ac.uk/QuickGO/GTerm?id=GO:0051082
3	3	heterocyclic compound binding	GO:1901363	1.04e-10	6.41e-09	A8K7V1|1.200056683;RACK1|1.200203431;RUVBL1|1.201408741;NAXE|1.205087848;CSNK2A2|1.206373969;NEMF|1.207352773;ACADVL|1.207352951;DECR1|1.208299198;HSPH1|1.209548239;HSPA8|1.210908698;FEN1|1.211580135;GTPBP4|1.212831414;AURKA|1.21414322;B4DED6|1.216200785;ASS1|1.216347729;DNAJA1|1.216823491;GOT2|1.217855769;EEF1G|1.219339681;NARS|1.220411864;CDK7|1.220427781;Q59GQ7|1.221020824;POLR3D|1.221869735;R…	111	26828	206	83334	http://www.ebi.ac.uk/QuickGO/GTerm?id=GO:1901363
2	2	binding	GO:0005488	8.07e-10	4.27e-08	A8K7V1|1.200056683;EDEM3|1.200160327;RACK1|1.200203431;RUVBL1|1.201408741;SCRN1|1.201683626;DCUN1D1|1.202853043;GOLPH3L|1.203068751;COPS3|1.203106276;ADRM1|1.203360941;NAXE|1.205087848;CSNK2A2|1.206373969;FASN|1.206928999;NEMF|1.207352773;ACADVL|1.207352951;FTL|1.207449638;COBL|1.207459818;DECR1|1.208299198;HSPH1|1.209548239;HSPA8|1.210908698;ERP29|1.211052285;FEN1|1.211580135;HCG_2002731|1.21205…	168	51612	206	83334	http://www.ebi.ac.uk/QuickGO/GTerm?id=GO:0005488
4	4	enzyme binding	GO:0019899	8.2e-10	4.27e-08	RACK1|1.200203431;DCUN1D1|1.202853043;ADRM1|1.203360941;HSPA8|1.210908698;AURKA|1.21414322;DNAJA1|1.216823491;HM13|1.228762901;EIF2B1|1.230505633;TUBA4A|1.230928916;BOD1L1|1.23385894;RPS2|1.238051864;PRKACA|1.238137539;SH3GL1|1.248887176;CDC37|1.251413289;P4HB|1.25369623;ATG3|1.254679579;CCDC50|1.259706796;LDHA|1.26267462;LDHB|1.26370556;HSPA5|1.279256907;RBBP4|1.280616973;HSP90AA1|1.298900982;EG…	32	3707	206	83334	http://www.ebi.ac.uk/QuickGO/GTerm?id=GO:0019899
4	4	anion binding	GO:0043168	1.33e-09	6.42e-08	RUVBL1|1.201408741;GOLPH3L|1.203068751;CSNK2A2|1.206373969;FASN|1.206928999;ACADVL|1.207352951;DECR1|1.208299198;HSPH1|1.209548239;HSPA8|1.210908698;GTPBP4|1.212831414;AURKA|1.21414322;B4DED6|1.216200785;ASS1|1.216347729;DNAJA1|1.216823491;GOT2|1.217855769;NARS|1.220411864;CDK7|1.220427781;Q59GQ7|1.221020824;B4DH44|1.222143241;B3KX11|1.222845667;PTI-1|1.22525299;Q59ET3|1.227639483;TUFM|1.22868759…	64	12130	206	83334	http://www.ebi.ac.uk/QuickGO/GTerm?id=GO:0043168
6	5,6	purine ribonucleotide binding	GO:0032555	6.48e-09	2.93e-07	RUVBL1|1.201408741;CSNK2A2|1.206373969;ACADVL|1.207352951;HSPH1|1.209548239;HSPA8|1.210908698;GTPBP4|1.212831414;AURKA|1.21414322;B4DED6|1.216200785;ASS1|1.216347729;DNAJA1|1.216823491;NARS|1.220411864;CDK7|1.220427781;Q59GQ7|1.221020824;B4DH44|1.222143241;B3KX11|1.222845667;PTI-1|1.22525299;Q59ET3|1.227639483;TUFM|1.22868759;EIF2B1|1.230505633;TUBA4A|1.230928916;YARS|1.23255213;OLA1|1.235484448;…	53	9406	206	83334	http://www.ebi.ac.uk/QuickGO/GTerm?id=GO:0032555
5	5	purine nucleotide binding	GO:0017076	7.77e-09	3.29e-07	RUVBL1|1.201408741;CSNK2A2|1.206373969;ACADVL|1.207352951;HSPH1|1.209548239;HSPA8|1.210908698;GTPBP4|1.212831414;AURKA|1.21414322;B4DED6|1.216200785;ASS1|1.216347729;DNAJA1|1.216823491;NARS|1.220411864;CDK7|1.220427781;Q59GQ7|1.221020824;B4DH44|1.222143241;B3KX11|1.222845667;PTI-1|1.22525299;Q59ET3|1.227639483;TUFM|1.22868759;EIF2B1|1.230505633;TUBA4A|1.230928916;YARS|1.23255213;OLA1|1.235484448;…	53	9456	206	83334	http://www.ebi.ac.uk/QuickGO/GTerm?id=GO:0017076
4	4	ribonucleotide binding	GO:0032553	8.91e-09	3.55e-07	RUVBL1|1.201408741;CSNK2A2|1.206373969;ACADVL|1.207352951;HSPH1|1.209548239;HSPA8|1.210908698;GTPBP4|1.212831414;AURKA|1.21414322;B4DED6|1.216200785;ASS1|1.216347729;DNAJA1|1.216823491;NARS|1.220411864;CDK7|1.220427781;Q59GQ7|1.221020824;B4DH44|1.222143241;B3KX11|1.222845667;PTI-1|1.22525299;Q59ET3|1.227639483;TUFM|1.22868759;EIF2B1|1.230505633;TUBA4A|1.230928916;YARS|1.23255213;OLA1|1.235484448;…	53	9494	206	83334	http://www.ebi.ac.uk/QuickGO/GTerm?id=GO:0032553
5	5	purine ribonucleoside triphosphate binding	GO:0035639	3e-08	1.13e-06	RUVBL1|1.201408741;CSNK2A2|1.206373969;HSPH1|1.209548239;HSPA8|1.210908698;GTPBP4|1.212831414;AURKA|1.21414322;B4DED6|1.216200785;ASS1|1.216347729;DNAJA1|1.216823491;NARS|1.220411864;CDK7|1.220427781;Q59GQ7|1.221020824;B4DH44|1.222143241;B3KX11|1.222845667;PTI-1|1.22525299;Q59ET3|1.227639483;TUFM|1.22868759;EIF2B1|1.230505633;TUBA4A|1.230928916;YARS|1.23255213;OLA1|1.235484448;SRPRA|1.235897594;P…	51	9270	206	83334	http://www.ebi.ac.uk/QuickGO/GTerm?id=GO:0035639
3	3	carbohydrate derivative binding	GO:0097367	5.45e-08	1.94e-06	RUVBL1|1.201408741;CSNK2A2|1.206373969;ACADVL|1.207352951;HSPH1|1.209548239;HSPA8|1.210908698;GTPBP4|1.212831414;AURKA|1.21414322;B4DED6|1.216200785;ASS1|1.216347729;DNAJA1|1.216823491;NARS|1.220411864;CDK7|1.220427781;Q59GQ7|1.221020824;B4DH44|1.222143241;B3KX11|1.222845667;PTI-1|1.22525299;Q59ET3|1.227639483;TUFM|1.22868759;EIF2B1|1.230505633;TUBA4A|1.230928916;YARS|1.23255213;OLA1|1.235484448;…	54	10313	206	83334	http://www.ebi.ac.uk/QuickGO/GTerm?id=GO:0097367
4	4	protein binding involved in protein folding	GO:0044183	8.83e-08	2.99e-06	HSPA8|1.210908698;CCT8|1.242376167;HSPA5|1.279256907;HSP90AA1|1.298900982;HSP90AB1|1.353823184	5	44	206	83334	http://www.ebi.ac.uk/QuickGO/GTerm?id=GO:0044183
4	4	ribonucleoprotein complex binding	GO:0043021	9.3e-08	3e-06	RACK1|1.200203431;NEMF|1.207352773;OLA1|1.235484448;SRPRA|1.235897594;SRPRB|1.24080677;HSPA5|1.279256907;SRP72|1.303264191;ABCF1|1.305916245	8	220	206	83334	http://www.ebi.ac.uk/QuickGO/GTerm?id=GO:0043021
6	6	purine ribonucleoside binding	GO:0032550	1.44e-07	4.33e-06	CSNK2A2|1.206373969;HSPA8|1.210908698;GTPBP4|1.212831414;AURKA|1.21414322;ASS1|1.216347729;DNAJA1|1.216823491;NARS|1.220411864;CDK7|1.220427781;PTI-1|1.22525299;TUFM|1.22868759;EIF2B1|1.230505633;TUBA4A|1.230928916;YARS|1.23255213;OLA1|1.235484448;SRPRA|1.235897594;PRKACA|1.238137539;TLK2|1.238398628;SRPRB|1.24080677;CCT8|1.242376167;XRCC6|1.242593258;ACLY|1.246554751;GNL3L|1.262421115;PGK1|1.270…	34	5117	206	83334	http://www.ebi.ac.uk/QuickGO/GTerm?id=GO:0032550
5	5	purine nucleoside binding	GO:0001883	1.47e-07	4.33e-06	CSNK2A2|1.206373969;HSPA8|1.210908698;GTPBP4|1.212831414;AURKA|1.21414322;ASS1|1.216347729;DNAJA1|1.216823491;NARS|1.220411864;CDK7|1.220427781;PTI-1|1.22525299;TUFM|1.22868759;EIF2B1|1.230505633;TUBA4A|1.230928916;YARS|1.23255213;OLA1|1.235484448;SRPRA|1.235897594;PRKACA|1.238137539;TLK2|1.238398628;SRPRB|1.24080677;CCT8|1.242376167;XRCC6|1.242593258;ACLY|1.246554751;GNL3L|1.262421115;PGK1|1.270…	34	5121	206	83334	http://www.ebi.ac.uk/QuickGO/GTerm?id=GO:0001883
5	5	ribonucleoside binding	GO:0032549	1.68e-07	4.75e-06	CSNK2A2|1.206373969;HSPA8|1.210908698;GTPBP4|1.212831414;AURKA|1.21414322;ASS1|1.216347729;DNAJA1|1.216823491;NARS|1.220411864;CDK7|1.220427781;PTI-1|1.22525299;TUFM|1.22868759;EIF2B1|1.230505633;TUBA4A|1.230928916;YARS|1.23255213;OLA1|1.235484448;SRPRA|1.235897594;PRKACA|1.238137539;TLK2|1.238398628;SRPRB|1.24080677;CCT8|1.242376167;XRCC6|1.242593258;ACLY|1.246554751;GNL3L|1.262421115;PGK1|1.270…	34	5151	206	83334	http://www.ebi.ac.uk/QuickGO/GTerm?id=GO:0032549
4	4	nucleoside binding	GO:0001882	1.79e-07	4.86e-06	CSNK2A2|1.206373969;HSPA8|1.210908698;GTPBP4|1.212831414;AURKA|1.21414322;ASS1|1.216347729;DNAJA1|1.216823491;NARS|1.220411864;CDK7|1.220427781;PTI-1|1.22525299;TUFM|1.22868759;EIF2B1|1.230505633;TUBA4A|1.230928916;YARS|1.23255213;OLA1|1.235484448;SRPRA|1.235897594;PRKACA|1.238137539;TLK2|1.238398628;SRPRB|1.24080677;CCT8|1.242376167;XRCC6|1.242593258;ACLY|1.246554751;GNL3L|1.262421115;PGK1|1.270…	34	5165	206	83334	http://www.ebi.ac.uk/QuickGO/GTerm?id=GO:0001882
4	4	heat shock protein binding	GO:0031072	2.71e-07	7.06e-06	HSPA8|1.210908698;DNAJA1|1.216823491;DNAJC7|1.23678357;CDC37|1.251413289;HSPA5|1.279256907;FKBP4|1.280973519;HSP90AB1|1.353823184	7	171	206	83334	http://www.ebi.ac.uk/QuickGO/GTerm?id=GO:0031072
6	6	ubiquitin protein ligase binding	GO:0031625	2.93e-07	7.37e-06	HSPA8|1.210908698;AURKA|1.21414322;DNAJA1|1.216823491;HM13|1.228762901;PRKACA|1.238137539;CCDC50|1.259706796;HSPA5|1.279256907;HSP90AA1|1.298900982;TUBB|1.349694391;HSP90AB1|1.353823184	10	463	206	83334	http://www.ebi.ac.uk/QuickGO/GTerm?id=GO:0031625
5	5	ubiquitin-like protein ligase binding	GO:0044389	3.92e-07	9.49e-06	HSPA8|1.210908698;AURKA|1.21414322;DNAJA1|1.216823491;HM13|1.228762901;PRKACA|1.238137539;CCDC50|1.259706796;HSPA5|1.279256907;HSP90AA1|1.298900982;TUBB|1.349694391;HSP90AB1|1.353823184	10	478	206	83334	http://www.ebi.ac.uk/QuickGO/GTerm?id=GO:0044389
3	3	macromolecular complex binding	GO:0044877	5.05e-07	1.18e-05	RACK1|1.200203431;ADRM1|1.203360941;NEMF|1.207352773;HSPA8|1.210908698;MAP7D3|1.224789088;PSMD14|1.233584486;OLA1|1.235484448;SRPRA|1.235897594;PRKACA|1.238137539;SRPRB|1.24080677;XRCC6|1.242593258;ANTXR1|1.253051642;P4HB|1.25369623;HSPA5|1.279256907;RBBP4|1.280616973;CARMIL1|1.297694602;HSP90AA1|1.298900982;MAP4|1.302465678;SRP72|1.303264191;ABCF1|1.305916245;CPS1|1.323028603;TUBB|1.349694391;HS…	24	3000	206	83334	http://www.ebi.ac.uk/QuickGO/GTerm?id=GO:0044877
4	4	identical protein binding	GO:0042802	8.67e-07	1.96e-05	RACK1|1.200203431;NAXE|1.205087848;FTL|1.207449638;ERP29|1.211052285;ASS1|1.216347729;RPL7|1.222072052;HM13|1.228762901;EIF2B1|1.230505633;S100P|1.240300943;SH3GL1|1.248887176;MATR3|1.250115019;LDHA|1.26267462;LDHB|1.26370556;PAICS|1.276306123;HSP90AA1|1.298900982;SH3GL2|1.305709121;RDX|1.310353882;HSP90AB1|1.353823184;IMPA2|1.399529072;HNRNPA1|1.94612365	20	2231	206	83334	http://www.ebi.ac.uk/QuickGO/GTerm?id=GO:0042802
5	5	oxidoreductase activity, acting on the CH-OH group of donors, NAD or NADP as acceptor	GO:0016616	1.26e-06	2.75e-05	FASN|1.206928999;MDH1|1.26156892;LDHA|1.26267462;LDHB|1.26370556;B2R5M8|1.317790071;AKR1B1|1.318399973;PGD|1.34365611;LDHC|1.354382383;B2RB06|1.359276286;AKR1C1|1.493245959	10	544	206	83334	http://www.ebi.ac.uk/QuickGO/GTerm?id=GO:0016616
5	5	TPR domain binding	GO:0030911	1.76e-06	3.62e-05	HSP90AA1|1.298900982;SRP72|1.303264191;HSP90AB1|1.353823184	3	10	206	83334	http://www.ebi.ac.uk/QuickGO/GTerm?id=GO:0030911
5	5	signal recognition particle binding	GO:0005047	1.76e-06	3.62e-05	SRPRA|1.235897594;SRPRB|1.24080677;SRP72|1.303264191	3	10	206	83334	http://www.ebi.ac.uk/QuickGO/GTerm?id=GO:0005047
7	6,7	adenyl ribonucleotide binding	GO:0032559	2.65e-06	5.28e-05	RUVBL1|1.201408741;CSNK2A2|1.206373969;ACADVL|1.207352951;HSPH1|1.209548239;HSPA8|1.210908698;AURKA|1.21414322;B4DED6|1.216200785;ASS1|1.216347729;DNAJA1|1.216823491;NARS|1.220411864;CDK7|1.220427781;Q59GQ7|1.221020824;B4DH44|1.222143241;B3KX11|1.222845667;Q59ET3|1.227639483;YARS|1.23255213;OLA1|1.235484448;PRKACA|1.238137539;TLK2|1.238398628;CCT8|1.242376167;XRCC6|1.242593258;ACLY|1.246554751;A8…	41	7762	206	83334	http://www.ebi.ac.uk/QuickGO/GTerm?id=GO:0032559
6	6	adenyl nucleotide binding	GO:0030554	2.83e-06	5.49e-05	RUVBL1|1.201408741;CSNK2A2|1.206373969;ACADVL|1.207352951;HSPH1|1.209548239;HSPA8|1.210908698;AURKA|1.21414322;B4DED6|1.216200785;ASS1|1.216347729;DNAJA1|1.216823491;NARS|1.220411864;CDK7|1.220427781;Q59GQ7|1.221020824;B4DH44|1.222143241;B3KX11|1.222845667;Q59ET3|1.227639483;YARS|1.23255213;OLA1|1.235484448;PRKACA|1.238137539;TLK2|1.238398628;CCT8|1.242376167;XRCC6|1.242593258;ACLY|1.246554751;A8…	41	7783	206	83334	http://www.ebi.ac.uk/QuickGO/GTerm?id=GO:0030554
4	4	oxidoreductase activity, acting on CH-OH group of donors	GO:0016614	4.99e-06	9.39e-05	FASN|1.206928999;MDH1|1.26156892;LDHA|1.26267462;LDHB|1.26370556;B2R5M8|1.317790071;AKR1B1|1.318399973;PGD|1.34365611;LDHC|1.354382383;B2RB06|1.359276286;AKR1C1|1.493245959	10	636	206	83334	http://www.ebi.ac.uk/QuickGO/GTerm?id=GO:0016614
6	6	translation factor activity, RNA binding	GO:0008135	5.61e-06	0.000103	EEF1G|1.219339681;PTI-1|1.22525299;TUFM|1.22868759;EIF2B1|1.230505633;ELOA|1.24155942;EIF4G1|1.291084491;ABCF1|1.305916245;EEF1A1|1.331252187;EIF3C|1.377797792	9	506	206	83334	http://www.ebi.ac.uk/QuickGO/GTerm?id=GO:0008135
5	5	ribosome binding	GO:0043022	9.11e-06	0.000163	RACK1|1.200203431;OLA1|1.235484448;HSPA5|1.279256907;SRP72|1.303264191;ABCF1|1.305916245	5	111	206	83334	http://www.ebi.ac.uk/QuickGO/GTerm?id=GO:0043022
4	4	protein domain specific binding	GO:0019904	9.61e-06	0.000167	RACK1|1.200203431;HSPA8|1.210908698;DNAJA1|1.216823491;PRKACA|1.238137539;SH3GL1|1.248887176;HSPA5|1.279256907;HSP90AA1|1.298900982;SRP72|1.303264191;RDX|1.310353882;TUBB|1.349694391;HSP90AB1|1.353823184;HNRNPA1|1.94612365	12	1009	206	83334	http://www.ebi.ac.uk/QuickGO/GTerm?id=GO:0019904
6	6	MHC class II protein complex binding	GO:0023026	9.87e-06	0.000167	HSPA8|1.210908698;HSP90AA1|1.298900982;HSP90AB1|1.353823184	3	17	206	83334	http://www.ebi.ac.uk/QuickGO/GTerm?id=GO:0023026
6	6	ATP binding	GO:0005524	1.09e-05	0.000177	RUVBL1|1.201408741;CSNK2A2|1.206373969;HSPH1|1.209548239;HSPA8|1.210908698;AURKA|1.21414322;B4DED6|1.216200785;ASS1|1.216347729;DNAJA1|1.216823491;NARS|1.220411864;CDK7|1.220427781;Q59GQ7|1.221020824;B4DH44|1.222143241;B3KX11|1.222845667;Q59ET3|1.227639483;YARS|1.23255213;OLA1|1.235484448;PRKACA|1.238137539;TLK2|1.238398628;CCT8|1.242376167;XRCC6|1.242593258;ACLY|1.246554751;B4E2J1|1.251373419;B2…	39	7641	206	83334	http://www.ebi.ac.uk/QuickGO/GTerm?id=GO:0005524
4	4	nucleic acid binding	GO:0003676	1.1e-05	0.000177	A8K7V1|1.200056683;RACK1|1.200203431;NEMF|1.207352773;HSPA8|1.210908698;FEN1|1.211580135;B4DED6|1.216200785;ASS1|1.216347729;EEF1G|1.219339681;NARS|1.220411864;Q59GQ7|1.221020824;POLR3D|1.221869735;RPL7|1.222072052;LACTB2|1.224690022;PTI-1|1.22525299;B4DJ39|1.225807011;SERBP1|1.228198775;TUFM|1.22868759;EIF2B1|1.230505633;YARS|1.23255213;BOD1L1|1.23385894;SRPRA|1.235897594;PRPF40A|1.237578798;RPS…	64	15487	206	83334	http://www.ebi.ac.uk/QuickGO/GTerm?id=GO:0003676
5	5	kinase binding	GO:0019900	1.16e-05	0.000182	RACK1|1.200203431;AURKA|1.21414322;TUBA4A|1.230928916;PRKACA|1.238137539;CDC37|1.251413289;LDHA|1.26267462;LDHB|1.26370556;HSP90AA1|1.298900982;SH3GL2|1.305709121;EEF1A1|1.331252187;HSP90AB1|1.353823184;MSN|1.356219597	12	1028	206	83334	http://www.ebi.ac.uk/QuickGO/GTerm?id=GO:0019900
5	5	oxidoreductase activity, acting on paired donors, with incorporation or reduction of molecular oxygen, 2-oxoglutarate as one donor, and incorporation of one atom each of oxygen into both donors	GO:0016706	1.75e-05	0.00027	ASPH|1.237458294;P4HA1|1.252491897;P4HB|1.25369623;B4DGN8|1.273234955;EGLN1|1.299428661	5	127	206	83334	http://www.ebi.ac.uk/QuickGO/GTerm?id=GO:0016706
6	6	GTP binding	GO:0005525	2.2e-05	0.000331	GTPBP4|1.212831414;PTI-1|1.22525299;TUFM|1.22868759;EIF2B1|1.230505633;TUBA4A|1.230928916;OLA1|1.235484448;SRPRA|1.235897594;SRPRB|1.24080677;GNL3L|1.262421115;FKBP4|1.280973519;EEF1A1|1.331252187;TUBB|1.349694391;HSP90AB1|1.353823184;GTPBP10|1.455139908;EEFSEC|1.944431573	15	1678	206	83334	http://www.ebi.ac.uk/QuickGO/GTerm?id=GO:0005525
7	6,7	guanyl ribonucleotide binding	GO:0032561	2.76e-05	0.000407	GTPBP4|1.212831414;PTI-1|1.22525299;TUFM|1.22868759;EIF2B1|1.230505633;TUBA4A|1.230928916;OLA1|1.235484448;SRPRA|1.235897594;SRPRB|1.24080677;GNL3L|1.262421115;FKBP4|1.280973519;EEF1A1|1.331252187;TUBB|1.349694391;HSP90AB1|1.353823184;GTPBP10|1.455139908;EEFSEC|1.944431573	15	1712	206	83334	http://www.ebi.ac.uk/QuickGO/GTerm?id=GO:0032561
7	7	translation elongation factor activity	GO:0003746	2.89e-05	0.000417	EEF1G|1.219339681;PTI-1|1.22525299;TUFM|1.22868759;ELOA|1.24155942;EEF1A1|1.331252187	5	141	206	83334	http://www.ebi.ac.uk/QuickGO/GTerm?id=GO:0003746
6	6	L-lactate dehydrogenase activity	GO:0004459	3.29e-05	0.000457	LDHA|1.26267462;LDHB|1.26370556;LDHC|1.354382383	3	25	206	83334	http://www.ebi.ac.uk/QuickGO/GTerm?id=GO:0004459
6	6	guanyl nucleotide binding	GO:0019001	3.3e-05	0.000457	GTPBP4|1.212831414;PTI-1|1.22525299;TUFM|1.22868759;EIF2B1|1.230505633;TUBA4A|1.230928916;OLA1|1.235484448;SRPRA|1.235897594;SRPRB|1.24080677;GNL3L|1.262421115;FKBP4|1.280973519;EEF1A1|1.331252187;TUBB|1.349694391;HSP90AB1|1.353823184;GTPBP10|1.455139908;EEFSEC|1.944431573	15	1739	206	83334	http://www.ebi.ac.uk/QuickGO/GTerm?id=GO:0019001
7	7	peptidyl-proline 4-dioxygenase activity	GO:0031545	4.17e-05	0.000554	P4HA1|1.252491897;P4HB|1.25369623;EGLN1|1.299428661	3	27	206	83334	http://www.ebi.ac.uk/QuickGO/GTerm?id=GO:0031545
